# Supplementary material for: (E)-3-(3,4-Dimeth­oxy­phen­yl)-1-(2-hy­droxy­phen­yl)prop-2-en-1-one
Source: Acta Crystallogr Sect E Struct Rep Online. 2011 Mar 12;67(Pt 4):o845. doi: 10.1107/S1600536811008361 (PMC3099868; doi:10.1107/S1600536811008361)
Supplement: Supplementary file 2 [file e-67-0o845-Isup2.hkl]

# 
# h,k,l, Fc-squared, Fo-squared, sigma(Fo-squared) and status flag 
# 
data_I
_shelx_title ' hsy728 in P2(1)/c' 
_shelx_refln_list_code          4 
_shelx_F_calc_maximum      128.65 
_exptl_crystal_F_000       600.00 
_reflns_d_resolution_high  0.7899 
 
loop_ 
 _symmetry_equiv_pos_as_xyz 
 'x, y, z' 
 '-x, y+1/2, -z+1/2' 
 '-x, -y, -z' 
 'x, -y-1/2, z-1/2' 
 
_cell_length_a    14.2315 
_cell_length_b     8.0292 
_cell_length_c    13.6027 
_cell_angle_alpha  90.000 
_cell_angle_beta  110.053 
_cell_angle_gamma  90.000 
 
_shelx_F_squared_multiplier     1.000 
 
loop_ 
 _refln_index_h 
 _refln_index_k 
 _refln_index_l 
 _refln_F_squared_calc 
 _refln_F_squared_meas 
 _refln_F_squared_sigma 
 _refln_observed_status 
   2   0   0     3202.98     2814.38     14.75 o 
   3   0   0      856.59      991.18      4.97 o 
   4   0   0       42.12       56.05      2.22 o 
   5   0   0     1401.76     1514.49      8.19 o 
   6   0   0       34.93       27.86      2.34 o 
   7   0   0     6343.44     6493.37     19.44 o 
   8   0   0      885.82      871.02      7.66 o 
   9   0   0       22.04       29.81      2.45 o 
  11   0   0       24.22       26.13      0.72 o 
  12   0   0       41.35       41.40      1.58 o 
  13   0   0       10.05        8.37      0.80 o 
  14   0   0      138.16      139.71      8.00 o 
  15   0   0        0.16        0.06      0.71 o 
  16   0   0        2.32        1.85      0.58 o 
   1   1   0      135.39      148.41      1.05 o 
   2   1   0     8127.04     6959.24     39.03 o 
   3   1   0       54.48       60.00      1.04 o 
   4   1   0      685.18      629.11      8.29 o 
   5   1   0     1126.21     1238.60     10.61 o 
   6   1   0      294.25      317.82      2.34 o 
   7   1   0        0.04        0.43      0.81 o 
   8   1   0      118.07       99.42      4.33 o 
   9   1   0        7.14       11.77      1.47 o 
  10   1   0       66.18       79.06      3.28 o 
  11   1   0       22.12       21.56      0.64 o 
  12   1   0        0.67        0.81      0.48 o 
  13   1   0       14.02       12.11      0.65 o 
  14   1   0        1.68        1.09      0.52 o 
  15   1   0        1.16        0.82      0.42 o 
  16   1   0        9.44        7.38      0.38 o 
   1   2   0      175.11      173.38      0.94 o 
   2   2   0    16549.90    13811.40     66.52 o 
   3   2   0     2417.78     2523.44     21.07 o 
   4   2   0       18.16       27.78      0.91 o 
   5   2   0     1321.88     1493.04      5.14 o 
   6   2   0        0.40        1.76      0.76 o 
   7   2   0      546.55      605.86     31.68 o 
   8   2   0       36.75       28.58      1.43 o 
   9   2   0      141.33      132.08     17.20 o 
  10   2   0        3.75        4.11      1.09 o 
  11   2   0       18.86       17.41      0.82 o 
  12   2   0       39.44       29.01      0.66 o 
  13   2   0        3.27        1.89      0.48 o 
  14   2   0        8.34        7.24      0.53 o 
  15   2   0        1.04        1.44      0.40 o 
  16   2   0       10.59       10.00      0.47 o 
   1   3   0      326.12      327.69     13.01 o 
   2   3   0       76.45       83.41      1.83 o 
   3   3   0     2265.65     2381.12     21.49 o 
   4   3   0     1804.90     1884.80      4.68 o 
   5   3   0        2.25        3.06      0.59 o 
   6   3   0      288.33      256.20      4.96 o 
   7   3   0      103.82       96.86      5.54 o 
   8   3   0        4.44        4.82      0.98 o 
   9   3   0        0.77        2.14      1.50 o 
  10   3   0        4.83        6.86      0.70 o 
  11   3   0        5.17        3.08      0.56 o 
  12   3   0       39.65       38.10      0.94 o 
  13   3   0       15.18       16.56      0.53 o 
  14   3   0        2.29        3.54      0.49 o 
  15   3   0        1.24        0.80      0.45 o 
  16   3   0        6.93        8.01      0.51 o 
   0   4   0      463.60      517.90      4.19 o 
   1   4   0       17.52       22.24      0.99 o 
   2   4   0     1117.98     1188.72     11.88 o 
   3   4   0      250.35      272.47      1.72 o 
   4   4   0      101.91       99.10      1.32 o 
   5   4   0      990.96     1051.89      4.19 o 
   6   4   0       78.57       67.09      4.35 o 
   7   4   0       18.47       19.17      2.51 o 
   8   4   0       97.03       97.10     11.42 o 
   9   4   0        1.20        1.27      0.42 o 
  10   4   0       11.69       12.39      0.60 o 
  11   4   0       67.09       69.59      1.81 o 
  12   4   0       16.74       24.40      1.01 o 
  13   4   0        0.02        0.36      0.52 o 
  14   4   0        0.92        0.81      0.54 o 
  15   4   0        0.15        0.31      0.63 o 
   1   5   0       29.63       29.94      1.25 o 
   2   5   0        4.14        6.43      0.71 o 
   3   5   0      292.34      314.94      2.51 o 
   4   5   0       33.17       38.31      1.17 o 
   5   5   0       64.27       66.63      1.48 o 
   6   5   0       31.90       31.11      1.04 o 
   7   5   0       40.41       43.70      0.56 o 
   8   5   0        0.11        0.31      0.40 o 
   9   5   0       15.50       14.64      0.59 o 
  10   5   0        0.18        0.74      1.29 o 
  11   5   0        6.29        7.57      0.93 o 
  12   5   0        0.53        0.97      0.75 o 
  13   5   0        0.59        0.49      0.61 o 
  14   5   0       10.86       11.68      0.73 o 
   0   6   0        2.18        1.97      0.61 o 
   1   6   0        4.77        6.11      0.64 o 
   2   6   0        3.64        3.68      0.87 o 
   3   6   0        1.76        1.81      0.68 o 
   4   6   0       48.74       47.03      1.31 o 
   5   6   0       10.02        9.66      0.49 o 
   6   6   0        0.02        0.06      0.52 o 
   7   6   0       15.90       14.01      0.64 o 
   8   6   0        8.40        7.72      0.92 o 
   9   6   0        1.19        1.63      0.49 o 
  10   6   0        0.02        0.02      0.52 o 
  11   6   0        0.70        0.82      0.71 o 
  12   6   0        7.63        8.77      0.63 o 
  13   6   0        0.97        0.30      0.38 o 
   1   7   0        1.63        1.77      0.71 o 
   2   7   0       29.56       29.28      0.99 o 
   3   7   0        2.98        3.30      0.48 o 
   4   7   0        6.07        7.27      0.56 o 
   5   7   0       14.42       14.04      0.62 o 
   6   7   0       22.03       22.48      1.39 o 
   7   7   0        0.53        0.66      0.50 o 
   8   7   0        0.66        0.85      0.61 o 
   9   7   0        1.64        1.49      0.56 o 
  10   7   0        0.55        0.63      0.44 o 
  11   7   0        3.13        3.07      0.82 o 
  12   7   0        0.29        0.46      0.47 o 
   0   8   0        1.97        2.59      0.63 o 
   1   8   0        0.32        0.16      0.64 o 
   2   8   0        0.65        0.61      0.68 o 
   3   8   0        0.49        0.16      0.66 o 
   4   8   0        8.26        5.91      0.71 o 
   5   8   0        1.89        1.17      0.61 o 
   6   8   0       13.99       12.18      0.65 o 
   7   8   0        2.19        2.15      0.53 o 
   8   8   0        0.53        0.59      0.52 o 
   9   8   0        1.29        0.64      0.70 o 
  10   8   0        5.73        5.58      0.63 o 
   1   9   0        2.55        2.37      0.53 o 
   2   9   0       12.68       15.03      0.66 o 
   3   9   0        4.89        5.20      0.58 o 
   4   9   0        4.01        4.33      0.55 o 
   5   9   0        9.59       10.20      0.57 o 
   6   9   0       10.44        9.85      0.53 o 
   7   9   0        1.08        1.32      0.39 o 
 -17   1   1        0.27        0.26      0.39 o 
 -16   1   1        0.33        0.83      0.37 o 
 -15   1   1        0.84        0.64      0.49 o 
 -14   1   1        2.69        1.84      0.55 o 
 -13   1   1       26.75       24.15      0.74 o 
 -12   1   1        7.09        7.90      0.61 o 
 -11   1   1       18.92       19.09      0.56 o 
 -10   1   1      127.58      145.74      4.01 o 
  -9   1   1       35.57       46.87      1.97 o 
  -8   1   1      141.98      151.41      8.43 o 
  -7   1   1       15.34       19.15      1.55 o 
  -6   1   1      928.80     1010.26      3.80 o 
  -5   1   1      503.19      558.20      2.68 o 
  -4   1   1      164.70      176.99      1.36 o 
  -3   1   1       62.74       55.50      1.70 o 
  -2   1   1      347.27      417.14      1.58 o 
  -1   1   1       15.81       28.64      0.66 o 
   0   1   1     1720.41     1540.83     12.19 o 
   1   1   1     3190.27     2976.35     36.80 o 
   2   1   1     3538.82     3438.27     23.26 o 
   3   1   1      883.90      885.43     16.15 o 
   4   1   1        2.17        0.80      0.74 o 
   5   1   1       56.18       49.45      1.03 o 
   6   1   1       19.26       22.23      2.30 o 
   7   1   1      154.60      189.77      5.16 o 
   8   1   1      109.70       99.58      6.88 o 
   9   1   1       95.97       94.85      3.04 o 
  10   1   1      112.39      114.51      4.55 o 
  11   1   1        5.35        5.24      0.53 o 
  12   1   1       26.50       24.11      0.64 o 
  13   1   1       18.19       16.16      0.62 o 
  14   1   1       31.73       28.02      0.60 o 
  15   1   1       12.74       12.77      0.44 o 
 -16   2   1       13.08       16.61      0.54 o 
 -15   2   1        5.03        4.74      0.46 o 
 -14   2   1        1.44        2.40      0.54 o 
 -13   2   1        9.71        8.61      0.52 o 
 -12   2   1        1.44        1.30      0.51 o 
 -11   2   1       35.14       34.81      0.79 o 
 -10   2   1      205.92      238.09      5.53 o 
  -9   2   1      493.20      551.91     46.40 o 
  -8   2   1        0.21        1.11      1.08 o 
  -7   2   1       11.34       13.33      1.06 o 
  -6   2   1      118.52      131.75      1.69 o 
  -5   2   1        0.64        0.53      0.55 o 
  -4   2   1        5.09        4.74      0.54 o 
  -3   2   1      316.69      320.79      3.07 o 
  -1   2   1      196.79      238.58      1.87 o 
   0   2   1      205.32      216.48     12.24 o 
   1   2   1     1619.80     1549.02     16.27 o 
   2   2   1      178.56      179.33      1.09 o 
   3   2   1      166.88      184.10      1.54 o 
   4   2   1      944.08      984.49      3.18 o 
   5   2   1     2981.40     3252.47     46.20 o 
   6   2   1      394.43      409.92     10.85 o 
   7   2   1       33.19       27.52      0.99 o 
   8   2   1      318.00      313.68      6.21 o 
   9   2   1      200.02      192.66     19.95 o 
  10   2   1      101.27      104.55      1.44 o 
  11   2   1        1.62        1.21      0.52 o 
  12   2   1       96.41       87.27      0.95 o 
  13   2   1        5.46        3.74      0.46 o 
  14   2   1        1.14        0.84      0.45 o 
  15   2   1        0.16        0.29      0.42 o 
 -16   3   1        1.21        1.46      0.35 o 
 -15   3   1        1.97        1.87      0.56 o 
 -14   3   1        0.24        0.05      0.40 o 
 -13   3   1        2.86        2.60      0.47 o 
 -12   3   1        2.38        0.36      0.54 o 
 -11   3   1       29.77       26.48      0.71 o 
 -10   3   1       38.43       34.47      0.82 o 
  -9   3   1       64.97       75.31      6.57 o 
  -8   3   1      120.31      141.77      5.38 o 
  -7   3   1       33.43       32.86      1.17 o 
  -6   3   1       12.59       12.76      0.96 o 
  -5   3   1     1503.88     1558.84      6.02 o 
  -4   3   1     1473.02     1600.65     41.08 o 
  -3   3   1      208.74      215.52      2.70 o 
  -2   3   1     1133.54     1256.01     14.81 o 
  -1   3   1      541.18      576.27      9.01 o 
   0   3   1        9.02        8.73      0.44 o 
   1   3   1      107.94       82.45      0.85 o 
   2   3   1      869.98      921.90      5.61 o 
   3   3   1      390.22      398.44      2.40 o 
   4   3   1       20.43       23.70      0.86 o 
   5   3   1       70.65       64.92      1.36 o 
   6   3   1        9.39        9.41      0.86 o 
   7   3   1        0.21        0.93      0.91 o 
   8   3   1        5.62        7.89      1.00 o 
   9   3   1        9.07        8.77      0.89 o 
  10   3   1        7.10        6.55      0.43 o 
  11   3   1        1.74        1.73      0.49 o 
  12   3   1       28.33       30.50      1.02 o 
  13   3   1       16.20       18.48      0.63 o 
  14   3   1        4.64        4.61      0.52 o 
  15   3   1        0.78        0.37      0.66 o 
 -15   4   1        1.67        1.87      0.73 o 
 -14   4   1        1.92        1.79      0.47 o 
 -13   4   1        0.06        0.10      0.58 o 
 -12   4   1       17.25       17.68      0.93 o 
 -11   4   1       54.11       52.54      1.60 o 
 -10   4   1        6.23        6.37      0.84 o 
  -9   4   1       20.37       18.78      0.47 o 
  -8   4   1        5.92        5.50      4.21 o 
  -7   4   1        7.52        3.20      0.83 o 
  -6   4   1        3.41        3.51      0.76 o 
  -5   4   1      808.46      831.38     14.92 o 
  -4   4   1     3251.04     3179.88     67.13 o 
  -3   4   1      298.60      303.25      4.87 o 
  -2   4   1      911.08      988.75      3.98 o 
  -1   4   1      170.94      187.79      2.53 o 
   0   4   1       94.48       90.29      2.13 o 
   1   4   1       45.15       48.16      1.11 o 
   2   4   1       25.30       25.32      1.66 o 
   3   4   1     1074.80     1137.47     27.06 o 
   4   4   1        4.16        4.52      0.88 o 
   5   4   1       30.68       36.72      1.11 o 
   6   4   1      146.02      164.08     12.20 o 
   7   4   1       26.26       30.79      3.69 o 
   8   4   1       54.59       49.46      0.85 o 
   9   4   1       37.52       37.09      0.89 o 
  10   4   1       67.96       50.51      2.04 o 
  11   4   1        0.73        0.88      0.48 o 
  12   4   1       57.91       60.34      1.36 o 
  13   4   1        3.12        1.81      0.64 o 
  14   4   1        0.00        0.15      0.70 o 
  15   4   1        9.42       12.04      0.54 o 
 -15   5   1        3.19        2.56      0.41 o 
 -14   5   1        3.11        3.22      0.49 o 
 -13   5   1       18.76       18.89      0.75 o 
 -12   5   1        2.01        1.25      0.66 o 
 -11   5   1        0.60        0.38      0.95 o 
 -10   5   1       43.10       41.38      1.82 o 
  -9   5   1       33.37       34.91      0.92 o 
  -8   5   1       72.46       75.49      0.81 o 
  -7   5   1       19.08       24.61      0.79 o 
  -6   5   1      298.47      299.12      2.47 o 
  -5   5   1        8.62        8.79      0.81 o 
  -4   5   1        3.65        3.50      0.77 o 
  -3   5   1       80.39       83.23      1.33 o 
  -2   5   1        5.82        3.88      0.58 o 
  -1   5   1        6.68        7.21      0.54 o 
   0   5   1       40.05       35.83      3.11 o 
   1   5   1      344.49      343.01     11.89 o 
   2   5   1       58.42       61.17      1.29 o 
   3   5   1      158.41      146.34      1.85 o 
   4   5   1       74.68       70.11      1.40 o 
   5   5   1        0.92        1.39      0.84 o 
   6   5   1       52.53       58.52      2.79 o 
   7   5   1        0.56        1.32      0.41 o 
   8   5   1        3.19        2.74      0.40 o 
   9   5   1       13.76       12.17      0.74 o 
  10   5   1        7.53        8.38      1.32 o 
  11   5   1        3.75        3.91      0.81 o 
  12   5   1        2.23        3.57      0.70 o 
  13   5   1        3.68        5.99      0.55 o 
  14   5   1        2.47        2.83      0.50 o 
 -13   6   1        3.37        2.18      0.48 o 
 -12   6   1        0.00       -0.38      0.64 o 
 -11   6   1        3.88        4.22      0.85 o 
 -10   6   1        0.00        0.14      0.75 o 
  -9   6   1        8.64        7.54      0.53 o 
  -8   6   1       15.06       15.88      0.72 o 
  -7   6   1       37.91       35.00      0.63 o 
  -6   6   1       61.89       57.89      0.73 o 
  -5   6   1       15.37       15.12      1.12 o 
  -4   6   1      133.34      152.31      3.67 o 
  -3   6   1       22.34       20.65      1.11 o 
  -2   6   1       15.96       18.49      0.97 o 
  -1   6   1       30.53       31.30      2.40 o 
   0   6   1       47.31       48.66      1.20 o 
   1   6   1       43.43       44.19      1.14 o 
   2   6   1       54.46       54.26      6.88 o 
   3   6   1       80.95       83.29      4.03 o 
   4   6   1        0.43       -0.07      0.52 o 
   5   6   1        2.55        2.91      0.46 o 
   6   6   1       29.03       26.58      0.59 o 
   7   6   1       26.67       28.04      0.95 o 
   8   6   1       19.06       17.68      0.64 o 
   9   6   1       10.51       10.21      0.51 o 
  10   6   1        7.20        8.18      1.10 o 
  11   6   1        0.37        0.16      0.65 o 
  12   6   1        0.02       -0.04      0.70 o 
  13   6   1        0.03        0.14      0.43 o 
 -12   7   1        0.35        0.25      0.54 o 
 -11   7   1        0.72        0.83      0.90 o 
 -10   7   1        0.00       -0.07      0.46 o 
  -9   7   1        6.90        6.35      0.61 o 
  -8   7   1       19.20       19.72      0.82 o 
  -7   7   1       82.10       70.50      1.23 o 
  -6   7   1        0.89        0.79      0.67 o 
  -5   7   1       15.68       12.42      0.82 o 
  -4   7   1        7.05        7.46      0.76 o 
  -3   7   1        0.21       -0.05      0.71 o 
  -2   7   1        3.38        3.60      0.73 o 
  -1   7   1        1.33        1.82      0.40 o 
   0   7   1       42.40       46.38      0.63 o 
   1   7   1       64.29       61.15      1.15 o 
   2   7   1       10.23       10.49      0.65 o 
   3   7   1        3.04        3.71      0.51 o 
   4   7   1        0.96       -0.01      0.51 o 
   5   7   1        0.64        0.19      0.56 o 
   6   7   1        2.55        1.86      0.51 o 
   7   7   1        9.47       10.81      0.69 o 
   8   7   1       17.93       17.29      0.76 o 
   9   7   1        1.87        2.04      0.55 o 
  10   7   1        0.04       -0.15      0.38 o 
  11   7   1        0.05        0.03      0.68 o 
 -10   8   1        0.53        0.75      0.70 o 
  -9   8   1       16.13       13.47      0.53 o 
  -8   8   1        4.47        4.07      0.54 o 
  -7   8   1        1.01        0.40      0.57 o 
  -6   8   1        5.47        6.07      0.69 o 
  -5   8   1       65.22       64.51      1.13 o 
  -4   8   1        2.70        2.30      0.69 o 
  -3   8   1        7.32        7.38      0.76 o 
  -2   8   1       10.44       11.52      0.79 o 
  -1   8   1        1.31        0.85      0.43 o 
   0   8   1        0.03        8.74      0.50 o 
   1   8   1        0.56        0.36      0.66 o 
   2   8   1       10.17        8.30      0.67 o 
   3   8   1        4.16        3.43      0.66 o 
   4   8   1        8.31        7.61      1.86 o 
   5   8   1        1.54        1.23      0.62 o 
   6   8   1        0.08        0.08      0.55 o 
   7   8   1        2.60        2.73      0.68 o 
   8   8   1        0.23        0.33      0.45 o 
   9   8   1        3.32        2.18      0.33 o 
  10   8   1        0.13        0.29      0.42 o 
  -8   9   1        1.28        1.08      0.30 o 
  -7   9   1        1.55        1.42      0.40 o 
  -6   9   1       18.20       18.86      0.61 o 
  -5   9   1       27.42       29.52      0.70 o 
  -4   9   1        1.05        1.16      0.54 o 
  -3   9   1        4.35        3.67      0.57 o 
  -2   9   1        0.02        0.10      0.52 o 
  -1   9   1        4.51        4.66      0.55 o 
   0   9   1        0.39        0.09      0.49 o 
   1   9   1        0.33        0.32      0.53 o 
   2   9   1        4.73        4.56      0.60 o 
   3   9   1        2.14        2.63      0.56 o 
   4   9   1        0.12       -0.10      0.52 o 
   5   9   1        0.90        0.68      0.49 o 
   6   9   1        1.04        1.16      0.44 o 
   7   9   1        0.68        0.38      0.35 o 
 -17   0   2        0.91        0.67      0.57 o 
 -16   0   2        0.38        0.17      0.76 o 
 -15   0   2        8.21        6.73      0.95 o 
 -14   0   2       11.86       11.27      1.31 o 
 -13   0   2       25.24       26.11      1.60 o 
 -12   0   2       43.19       43.37      1.03 o 
 -11   0   2        0.00        1.53      1.79 o 
 -10   0   2        1.00       -0.63      1.49 o 
  -9   0   2      153.43      161.82      3.14 o 
  -8   0   2      257.45      293.52     14.90 o 
  -7   0   2      304.57      320.71      9.67 o 
  -6   0   2     1359.96     1599.45     11.28 o 
  -5   0   2      258.02      297.29      2.07 o 
  -4   0   2     2206.90     2494.54     10.66 o 
  -3   0   2      194.42      192.89      1.62 o 
  -2   0   2     4679.75     4301.29    182.28 o 
  -1   0   2     3129.43     3514.71     21.02 o 
   0   0   2       17.74       14.62      1.43 o 
   1   0   2     6849.50     5365.67     20.32 o 
   2   0   2    10458.26     9488.34     66.22 o 
   3   0   2      534.58      527.02      4.81 o 
   4   0   2        2.12        5.55      0.89 o 
   5   0   2      507.56      558.07     28.95 o 
   6   0   2      747.51      764.45      7.40 o 
   7   0   2     1225.65     1053.76      8.81 o 
   8   0   2      125.05      119.64      3.64 o 
   9   0   2       58.89       57.25      3.01 o 
  10   0   2       45.19       47.03      0.88 o 
  11   0   2       54.08       50.43      1.05 o 
  12   0   2        0.04       -0.25      0.62 o 
  13   0   2       11.85       10.82      0.66 o 
  14   0   2       20.00       19.91      1.06 o 
 -17   1   2        4.18        4.03      0.55 o 
 -16   1   2        2.95        2.83      0.43 o 
 -15   1   2       27.20       30.18      1.06 o 
 -14   1   2       13.85       11.92      0.68 o 
 -13   1   2        1.37        1.33      0.67 o 
 -12   1   2       58.79       51.44      0.83 o 
 -11   1   2        0.60        0.57      0.53 o 
 -10   1   2        9.87        4.56      2.14 o 
  -9   1   2      675.21      811.18     70.79 o 
  -8   1   2      372.65      472.27      2.55 o 
  -7   1   2     1923.11     2274.20     49.30 o 
  -6   1   2       15.01       10.41      0.88 o 
  -5   1   2      522.69      588.85      2.40 o 
  -4   1   2       35.20       42.40      4.97 o 
  -3   1   2     3174.57     3165.54     16.15 o 
  -2   1   2     6158.92     5532.00     33.81 o 
  -1   1   2     2772.95     2537.54     20.22 o 
   0   1   2     4581.01     4110.71     24.04 o 
   1   1   2       14.37       18.52      0.67 o 
   2   1   2     1435.80     1373.39     20.60 o 
   3   1   2      342.33      307.87      5.20 o 
   4   1   2      311.13      408.84     42.62 o 
   5   1   2       49.05       43.47      1.32 o 
   6   1   2        3.11        2.75      0.72 o 
   7   1   2       29.72       30.05      1.68 o 
   8   1   2       14.39       11.10      1.55 o 
   9   1   2       86.83       81.18      4.91 o 
  10   1   2        0.17        0.59      0.49 o 
  11   1   2       77.51       77.42      0.80 o 
  12   1   2       31.36       28.57      0.69 o 
  13   1   2       11.84       10.60      0.54 o 
  14   1   2        2.09        2.46      0.40 o 
  15   1   2        0.17       -0.31      0.43 o 
 -17   2   2        6.15        6.93      0.46 o 
 -16   2   2        0.23       -0.01      0.38 o 
 -15   2   2        7.16        8.00      0.55 o 
 -14   2   2        1.80        2.00      0.59 o 
 -13   2   2        0.14        0.21      0.63 o 
 -12   2   2       24.77       23.44      0.63 o 
 -11   2   2       49.22       50.77      0.78 o 
 -10   2   2       13.03       13.79      2.73 o 
  -9   2   2      186.70      182.89      4.54 o 
  -8   2   2       19.54       16.51      2.31 o 
  -7   2   2      226.95      247.55      4.19 o 
  -6   2   2        3.30        2.83      0.52 o 
  -5   2   2      317.08      328.95      2.38 o 
  -4   2   2     1727.69     1843.35     15.41 o 
  -3   2   2       22.94       24.65      1.00 o 
  -2   2   2     4240.65     4595.63     75.49 o 
  -1   2   2     4102.27     4074.74     30.62 o 
   0   2   2      317.84      283.40      1.96 o 
   1   2   2      309.10      266.83      2.44 o 
   2   2   2       25.30       19.07      0.52 o 
   3   2   2      217.26      243.25      2.18 o 
   4   2   2     1423.74     1501.98      3.98 o 
   5   2   2     1028.08     1058.08      3.67 o 
   6   2   2      256.50      299.07      6.04 o 
   7   2   2       72.97       67.76      1.29 o 
   8   2   2       17.65       18.30      1.29 o 
   9   2   2       18.32       15.20      3.68 o 
  10   2   2       34.21       36.63      0.70 o 
  11   2   2       17.06       19.04      0.56 o 
  12   2   2       32.22       26.38      0.58 o 
  13   2   2        0.73       -0.10      0.47 o 
  14   2   2        5.71        5.70      0.43 o 
  15   2   2        0.10        0.11      0.57 o 
 -16   3   2        0.02       -0.27      0.48 o 
 -15   3   2        0.99        1.22      0.65 o 
 -14   3   2        1.60        1.11      0.43 o 
 -13   3   2        1.58        2.09      0.50 o 
 -12   3   2        8.33        5.50      0.55 o 
 -11   3   2       27.93       30.86      0.62 o 
 -10   3   2      146.76      170.83      2.03 o 
  -9   3   2       43.61       44.19      3.52 o 
  -8   3   2       51.99       46.49      1.41 o 
  -7   3   2       75.02       76.13      1.49 o 
  -6   3   2       37.83       40.33      1.19 o 
  -5   3   2      150.36      139.41      3.28 o 
  -4   3   2       27.09       18.33      0.71 o 
  -3   3   2     1467.37     1622.81     11.01 o 
  -2   3   2      703.25      788.18      4.42 o 
  -1   3   2       96.28      112.92      1.13 o 
   0   3   2       82.55       66.70      2.06 o 
   1   3   2       26.98       29.79     11.79 o 
   2   3   2       35.43       43.70      0.71 o 
   3   3   2        6.35        8.25      0.75 o 
   4   3   2      259.25      284.18      2.26 o 
   5   3   2      104.94      140.73      1.78 o 
   6   3   2       11.36       12.24      0.96 o 
   7   3   2       33.94       37.40      1.25 o 
   8   3   2       53.13       56.78      1.54 o 
   9   3   2        0.35        0.37      0.39 o 
  10   3   2       27.14       29.47      0.57 o 
  11   3   2        0.24        2.51      0.54 o 
  12   3   2        0.93        1.71      0.68 o 
  13   3   2        9.53        9.70      0.64 o 
  14   3   2        0.01       -0.07      0.76 o 
  15   3   2        1.16        1.81      0.49 o 
 -16   4   2        2.37        2.04      0.51 o 
 -15   4   2        0.92        1.52      0.56 o 
 -14   4   2        8.45        9.37      0.55 o 
 -13   4   2        0.03       -0.05      0.61 o 
 -12   4   2        0.83        0.53      0.71 o 
 -11   4   2      134.83      129.28      2.54 o 
 -10   4   2      109.94      115.17      6.17 o 
  -9   4   2      132.73      135.96      1.35 o 
  -8   4   2       33.10       31.45      1.28 o 
  -7   4   2       13.64       14.09      1.01 o 
  -6   4   2        9.37       10.98      0.75 o 
  -5   4   2       61.78       56.65      1.15 o 
  -4   4   2     5065.23     4940.11    130.43 o 
  -3   4   2      456.79      469.55      2.25 o 
  -2   4   2      124.35      144.82      0.85 o 
  -1   4   2      139.63      136.40      2.68 o 
   0   4   2      355.55      358.52     13.64 o 
   1   4   2       14.07       16.79      0.85 o 
   2   4   2       28.76       28.28      0.88 o 
   3   4   2      379.84      430.32      2.83 o 
   4   4   2      173.63      170.04      1.97 o 
   5   4   2        3.93        4.69      0.84 o 
   6   4   2       17.84       16.33      1.07 o 
   7   4   2       16.52       18.86      2.10 o 
   8   4   2        0.79        1.03      0.47 o 
   9   4   2        0.15        0.30      0.45 o 
  10   4   2      105.24       95.31      1.41 o 
  11   4   2       17.79       14.64      0.57 o 
  12   4   2        2.47        2.51      0.70 o 
  13   4   2       21.56       25.92      0.71 o 
  14   4   2       14.31       14.66      0.72 o 
 -15   5   2        0.74        0.89      0.54 o 
 -14   5   2        0.88        0.78      0.39 o 
 -13   5   2        0.85        0.98      0.54 o 
 -12   5   2        1.67        1.94      0.69 o 
 -11   5   2        5.02        7.06      1.47 o 
 -10   5   2       86.76       81.11      1.34 o 
  -9   5   2       84.78       85.90      1.22 o 
  -8   5   2        5.08        6.14      1.39 o 
  -7   5   2       42.42       44.69      0.85 o 
  -6   5   2      139.12      156.34      1.82 o 
  -5   5   2        2.61        1.48      0.62 o 
  -4   5   2      340.34      387.06      2.30 o 
  -3   5   2       14.75       18.06      1.93 o 
  -2   5   2      122.33      115.83      3.02 o 
  -1   5   2       11.32       21.23      1.96 o 
   0   5   2      122.20      147.06      3.49 o 
   1   5   2      138.26      135.99      3.84 o 
   2   5   2        1.50        1.31      0.78 o 
   3   5   2      170.60      178.63      2.11 o 
   4   5   2       50.67       49.12      1.31 o 
   5   5   2        0.75        1.28      0.85 o 
   6   5   2       41.06       43.50      1.16 o 
   7   5   2        1.03        1.16      0.41 o 
   8   5   2        4.03        3.82      0.40 o 
   9   5   2        0.18        0.61      0.45 o 
  10   5   2        0.00        0.04      0.47 o 
  11   5   2        2.99        1.97      0.71 o 
  12   5   2        3.30        5.25      0.63 o 
  13   5   2        9.47       10.46      1.64 o 
 -13   6   2       32.85       34.03      1.43 o 
 -12   6   2       14.37       18.29      0.82 o 
 -11   6   2        2.47        0.61      1.33 o 
 -10   6   2        0.35        0.39      0.54 o 
  -9   6   2        1.18        1.15      0.44 o 
  -8   6   2       72.23       68.02      0.89 o 
  -7   6   2      645.86      676.34     23.07 o 
  -6   6   2      663.06      635.19      2.78 o 
  -5   6   2      115.28      115.02      6.69 o 
  -4   6   2        8.90        9.71      0.80 o 
  -3   6   2       32.73       34.69      2.47 o 
  -2   6   2        4.11        3.09      2.24 o 
  -1   6   2        6.13        4.55      2.49 o 
   0   6   2      219.54      203.69      7.07 o 
   1   6   2      139.92      133.91      1.88 o 
   2   6   2       21.46       20.32      1.08 o 
   3   6   2        4.08        5.28      0.45 o 
   4   6   2       24.48       24.26      0.66 o 
   5   6   2       21.97       20.64      0.55 o 
   6   6   2       29.94       29.25      0.85 o 
   7   6   2       48.58       48.70      0.81 o 
   8   6   2       15.56       11.39      0.59 o 
   9   6   2        3.33        3.33      0.52 o 
  10   6   2        6.98        8.81      1.29 o 
  11   6   2        0.00        0.33      0.54 o 
  12   6   2        3.35        4.27      0.65 o 
 -12   7   2        2.11        2.13      0.63 o 
 -11   7   2        3.24        4.11      0.98 o 
 -10   7   2        0.44        0.97      0.48 o 
  -9   7   2       20.40       20.37      0.74 o 
  -8   7   2      213.91      192.04      1.74 o 
  -7   7   2       42.62       45.50      1.07 o 
  -6   7   2        4.27        5.82      0.54 o 
  -5   7   2       62.40       58.13      1.53 o 
  -4   7   2        0.07        0.17      0.86 o 
  -3   7   2        0.60       -0.93      1.37 o 
  -2   7   2       24.36       17.91      1.57 o 
  -1   7   2      106.42      101.59      1.05 o 
   0   7   2       20.36       19.30      0.66 o 
   1   7   2        8.42        7.61      0.55 o 
   2   7   2       14.53       11.43      0.58 o 
   3   7   2        2.45        1.49      0.49 o 
   4   7   2        2.34        1.54      0.56 o 
   5   7   2        1.43        1.45      0.49 o 
   6   7   2        8.30        7.10      0.60 o 
   7   7   2        2.91        2.52      0.68 o 
   8   7   2        1.17        1.67      0.62 o 
   9   7   2        4.57        4.88      0.50 o 
  10   7   2        0.00       -0.49      0.75 o 
  11   7   2        0.68        0.10      0.61 o 
 -10   8   2        0.25        0.41      0.29 o 
  -9   8   2       24.34       20.46      0.57 o 
  -8   8   2       40.17       32.58      0.77 o 
  -7   8   2       36.09       35.71      0.88 o 
  -6   8   2       45.86       39.47      0.95 o 
  -5   8   2      161.75      153.25      1.57 o 
  -4   8   2        0.26        0.69      0.67 o 
  -3   8   2        0.03       -0.28      0.65 o 
  -2   8   2        1.95        1.35      0.59 o 
  -1   8   2        4.54        5.42      0.45 o 
   0   8   2        5.73        5.95      0.66 o 
   1   8   2       20.62       21.43      0.65 o 
   2   8   2       54.29       52.44      0.85 o 
   3   8   2        0.04        0.00      0.62 o 
   4   8   2       16.08       16.50      1.40 o 
   5   8   2       11.11       11.94      1.07 o 
   6   8   2        2.83        3.20      0.71 o 
   7   8   2        0.07       -0.31      0.49 o 
   8   8   2        2.95        1.86      1.29 o 
   9   8   2        6.51        5.65      1.80 o 
  -8   9   2        0.00        0.11      0.30 o 
  -7   9   2        0.01        0.15      0.41 o 
  -6   9   2        7.05        7.45      0.52 o 
  -5   9   2        6.86        7.73      0.58 o 
  -4   9   2       17.61       19.63      0.66 o 
  -3   9   2       12.62       13.70      0.65 o 
  -2   9   2        0.00        0.05      0.53 o 
  -1   9   2        2.14        2.38      0.53 o 
   0   9   2        1.76        2.28      0.54 o 
   1   9   2        7.30        7.72      0.60 o 
   2   9   2        0.97        0.74      0.54 o 
   3   9   2        1.90        1.12      0.52 o 
   4   9   2        6.71        4.72      1.38 o 
   5   9   2        0.86        0.08      0.48 o 
   6   9   2        0.63        0.08      0.40 o 
 -17   1   3        0.04       -0.11      0.42 o 
 -16   1   3       10.64       12.52      0.64 o 
 -15   1   3        0.23       -0.13      0.54 o 
 -14   1   3       14.01       12.60      0.73 o 
 -13   1   3       25.68       24.05      0.62 o 
 -12   1   3       43.65       42.88      0.89 o 
 -11   1   3       58.02       63.00      2.32 o 
 -10   1   3       79.09       74.23      2.92 o 
  -9   1   3       46.04       63.24      5.85 o 
  -8   1   3        0.66        1.09      0.75 o 
  -7   1   3        0.51       -0.08      0.61 o 
  -6   1   3      174.37      188.70      6.22 o 
  -5   1   3       75.83       79.32      1.74 o 
  -4   1   3     2038.54     2020.01      5.57 o 
  -3   1   3        1.63        3.01      0.43 o 
  -2   1   3      896.49      873.64      3.75 o 
  -1   1   3     1682.17     1460.94     13.59 o 
   0   1   3     1564.79     1384.53      6.59 o 
   1   1   3        6.16        3.20      0.50 o 
   2   1   3        0.86        1.06      0.58 o 
   3   1   3       44.31       51.71      1.69 o 
   4   1   3       38.46       35.83      0.81 o 
   5   1   3        5.54        6.81      0.74 o 
   6   1   3        2.41        1.77      1.11 o 
   7   1   3      157.66      153.72      3.57 o 
   8   1   3        0.77        0.82      1.54 o 
   9   1   3        0.63        0.35      0.54 o 
  10   1   3        4.60        6.14      0.47 o 
  11   1   3        4.25        3.88      0.44 o 
  12   1   3        2.22        1.93      0.41 o 
  13   1   3        0.01        0.38      0.42 o 
  14   1   3        0.99        1.14      0.51 o 
  15   1   3        0.01        0.17      0.55 o 
 -17   2   3        0.20        0.61      0.55 o 
 -16   2   3        0.01       -0.13      0.42 o 
 -15   2   3        0.01        0.33      0.52 o 
 -14   2   3        0.43        0.33      0.60 o 
 -13   2   3        1.71        1.37      0.57 o 
 -12   2   3      123.41      117.84      1.18 o 
 -11   2   3       99.50      105.07      1.10 o 
 -10   2   3       94.89       96.73      3.78 o 
  -9   2   3      110.68      110.20      3.41 o 
  -8   2   3      255.76      271.43      4.61 o 
  -7   2   3      114.11      116.24      5.96 o 
  -6   2   3       42.12       33.54      0.91 o 
  -5   2   3      125.94      139.94      2.70 o 
  -4   2   3        5.99        4.69      0.62 o 
  -3   2   3      583.03      626.87      7.68 o 
  -2   2   3     1577.05     1591.38      5.72 o 
  -1   2   3     2583.35     2641.77    115.50 o 
   0   2   3     2897.40     2743.26      9.54 o 
   1   2   3      439.10      418.30     16.62 o 
   2   2   3       11.12       10.58      0.49 o 
   3   2   3      132.07      156.34      1.15 o 
   4   2   3       86.95       95.06      1.22 o 
   5   2   3      531.32      534.12      2.70 o 
   6   2   3        5.99        7.09      0.79 o 
   7   2   3       94.49      106.65      1.52 o 
   8   2   3      120.01      117.17      1.88 o 
   9   2   3      103.94       96.11      0.91 o 
  10   2   3        1.82        2.79      0.57 o 
  11   2   3      177.69      173.63      1.57 o 
  12   2   3        4.33        5.32      0.51 o 
  13   2   3       12.00        7.59      0.68 o 
  14   2   3        1.68        1.93      0.48 o 
 -16   3   3        0.72        1.35      0.57 o 
 -15   3   3        2.78        3.05      0.75 o 
 -14   3   3        5.69        4.91      0.57 o 
 -13   3   3        5.50        6.20      0.67 o 
 -12   3   3      211.76      230.87      4.71 o 
 -11   3   3      403.18      425.62      1.74 o 
  -9   3   3       45.51       53.03      3.20 o 
  -8   3   3       27.77       21.08      2.44 o 
  -7   3   3       50.81       42.49      1.62 o 
  -6   3   3        2.62        2.62      0.79 o 
  -5   3   3        1.00        0.51      0.64 o 
  -4   3   3     3302.18     3183.20      7.51 o 
  -3   3   3     1466.97     1493.41     17.62 o 
  -2   3   3      178.19      169.90     11.19 o 
  -1   3   3       56.59       64.79      1.22 o 
   0   3   3      387.12      377.91      6.13 o 
   1   3   3      239.90      258.66      5.24 o 
   2   3   3      713.23      777.37      8.36 o 
   3   3   3       16.82       16.19      0.88 o 
   4   3   3       15.47       17.27      0.89 o 
   5   3   3       22.47       21.90      1.05 o 
   6   3   3        0.05       -0.01      0.75 o 
   7   3   3       59.29       55.63      1.43 o 
   8   3   3       43.04       42.23      0.72 o 
   9   3   3       23.56       24.45      0.52 o 
  10   3   3        4.34        6.28      0.48 o 
  11   3   3       51.74       49.33      0.89 o 
  12   3   3        0.52        0.18      0.54 o 
  13   3   3       18.31       15.09      0.93 o 
  14   3   3        1.22        2.08      0.60 o 
 -16   4   3        9.88       12.34      1.36 o 
 -15   4   3        2.64        2.38      0.64 o 
 -14   4   3        2.55        2.41      0.83 o 
 -13   4   3        5.89        5.40      0.69 o 
 -12   4   3        3.96        3.74      0.43 o 
 -11   4   3        4.97        4.73      0.77 o 
 -10   4   3       84.65       83.91      1.35 o 
  -9   4   3      666.43      649.30      3.17 o 
  -8   4   3        1.70        1.76      1.01 o 
  -7   4   3       70.00       66.45      3.93 o 
  -6   4   3      724.45      745.48     17.73 o 
  -5   4   3        0.04        0.47      0.63 o 
  -4   4   3      504.68      513.01      4.77 o 
  -3   4   3      465.50      487.77      7.61 o 
  -2   4   3      651.13      677.93     30.60 o 
  -1   4   3       91.19       97.96      1.94 o 
   0   4   3        0.14        0.43      0.54 o 
   1   4   3      457.48      470.03     23.79 o 
   2   4   3      348.09      347.51      8.96 o 
   3   4   3      495.57      491.60      3.20 o 
   4   4   3      204.10      216.21      2.22 o 
   5   4   3      235.98      253.97      2.57 o 
   6   4   3       30.06       34.42      1.21 o 
   7   4   3      126.07      116.02      2.57 o 
   8   4   3        1.79        2.09      0.49 o 
   9   4   3        0.12        0.42      0.45 o 
  10   4   3        2.46        0.76      0.46 o 
  11   4   3        9.56        6.94      0.49 o 
  12   4   3       13.54       16.11      0.67 o 
  13   4   3       10.35       10.86      0.78 o 
  14   4   3        0.28        0.41      0.43 o 
 -15   5   3        0.26        0.70      0.63 o 
 -14   5   3        0.82        1.23      0.63 o 
 -13   5   3        0.23        0.12      0.56 o 
 -12   5   3        9.42       10.87      0.76 o 
 -11   5   3       24.88       24.66      0.88 o 
 -10   5   3      111.68      113.25      5.15 o 
  -9   5   3      166.92      166.71      1.82 o 
  -8   5   3        3.98        5.22      0.63 o 
  -7   5   3      124.96      130.17      2.16 o 
  -6   5   3       33.04       39.93      0.89 o 
  -5   5   3      271.71      309.35      7.35 o 
  -4   5   3      609.76      648.86      7.96 o 
  -3   5   3       83.51       93.10      2.98 o 
  -2   5   3      155.70      170.46      3.72 o 
  -1   5   3        1.20        2.92      1.79 o 
   0   5   3      618.57      630.28      7.49 o 
   1   5   3        9.35        9.26      0.87 o 
   2   5   3       35.88       45.49      1.26 o 
   3   5   3       59.65       68.03      1.43 o 
   4   5   3        1.68        0.67      0.85 o 
   5   5   3      174.06      180.54      1.37 o 
   6   5   3       72.13       71.83      1.11 o 
   7   5   3        2.38        2.18      0.40 o 
   8   5   3        0.09        0.48      0.38 o 
   9   5   3       32.92       29.20      1.02 o 
  10   5   3       17.67       16.10      0.65 o 
  11   5   3       14.08       15.27      1.04 o 
  12   5   3       17.88       18.72      1.18 o 
  13   5   3        0.27        0.80      0.44 o 
 -14   6   3        9.80       12.25      0.61 o 
 -13   6   3       10.57        9.14      0.57 o 
 -12   6   3        0.44        0.39      0.60 o 
 -11   6   3        1.20        1.75      1.47 o 
 -10   6   3        2.69        3.51      0.52 o 
  -9   6   3       26.20       22.15      0.62 o 
  -8   6   3        1.52        2.29      0.75 o 
  -7   6   3      458.23      428.14      8.63 o 
  -6   6   3      571.90      501.73      9.38 o 
  -5   6   3       62.84       58.89      5.15 o 
  -4   6   3       37.79       38.85      4.68 o 
  -2   6   3        7.92       10.01      2.46 o 
  -1   6   3       18.33       16.61      3.05 o 
   0   6   3      238.74      232.15      8.74 o 
   1   6   3      146.66      147.25      3.96 o 
   2   6   3      185.62      186.27      1.77 o 
   3   6   3       35.77       36.64      1.06 o 
   4   6   3       14.61       13.97      0.51 o 
   5   6   3        3.44        2.67      0.43 o 
   6   6   3        0.00       -0.01      0.41 o 
   7   6   3       54.44       53.27      0.72 o 
   8   6   3       27.54       27.19      0.56 o 
   9   6   3        3.54        3.30      0.52 o 
  10   6   3        0.04       -0.04      0.90 o 
  11   6   3        0.06        0.04      0.71 o 
  12   6   3        0.18        0.50      0.46 o 
 -12   7   3        2.16        3.21      0.68 o 
 -11   7   3        0.15        0.60      0.34 o 
 -10   7   3        0.30        0.49      0.48 o 
  -9   7   3        0.08        0.32      0.56 o 
  -8   7   3        2.29        0.87      0.44 o 
  -7   7   3        1.37        1.82      0.53 o 
  -6   7   3      264.43      265.68      9.99 o 
  -5   7   3       49.85       57.02      5.19 o 
  -4   7   3       16.66       20.66      1.90 o 
  -3   7   3        6.21        4.08      1.58 o 
  -2   7   3        0.53        1.29      1.44 o 
  -1   7   3        0.36        0.42      0.46 o 
   0   7   3        0.00        0.45      0.50 o 
   1   7   3      125.65      126.21      1.62 o 
   2   7   3       12.25        9.85      0.57 o 
   3   7   3        0.75        0.52      0.47 o 
   4   7   3        0.80        0.81      0.55 o 
   5   7   3        0.42        0.29      0.47 o 
   6   7   3        1.17        1.46      0.48 o 
   7   7   3        3.04        3.90      0.66 o 
   8   7   3       20.61       19.91      0.75 o 
   9   7   3        4.54        3.50      0.87 o 
  10   7   3        0.04       -0.04      0.53 o 
 -10   8   3        0.03        0.34      0.30 o 
  -9   8   3        6.88        7.67      0.49 o 
  -8   8   3       83.06       64.41      0.96 o 
  -7   8   3        1.18        1.80      0.61 o 
  -6   8   3        1.56        0.83      0.64 o 
  -5   8   3       64.25       64.81      2.62 o 
  -4   8   3       19.75       19.79      0.73 o 
  -3   8   3        1.57        1.87      0.61 o 
  -2   8   3        1.14        1.44      0.50 o 
  -1   8   3       58.24       62.44      0.78 o 
   0   8   3        0.00        0.39      0.54 o 
   1   8   3        0.29        0.32      0.79 o 
   2   8   3       29.94       30.66      3.74 o 
   3   8   3       11.63        9.78      0.90 o 
   4   8   3        0.01       -0.05      0.60 o 
   5   8   3        0.14        0.07      0.74 o 
   6   8   3       20.67       19.10      2.86 o 
   7   8   3        0.11        0.03      0.50 o 
   8   8   3        0.96        1.11      0.64 o 
  -8   9   3        9.64        9.34      0.36 o 
  -7   9   3        1.82        1.21      0.40 o 
  -6   9   3        9.97        9.18      0.55 o 
  -5   9   3        2.62        3.15      0.54 o 
  -4   9   3       17.27       18.34      0.68 o 
  -3   9   3       19.17       19.49      0.67 o 
  -2   9   3        0.02        0.16      0.52 o 
  -1   9   3        1.98        2.31      0.53 o 
   0   9   3        1.44        1.47      0.62 o 
   1   9   3        4.37        4.00      0.67 o 
   2   9   3        0.70        0.33      0.53 o 
   3   9   3        6.31        4.92      0.62 o 
   4   9   3        0.14        0.22      0.49 o 
   5   9   3        0.54        0.19      1.47 o 
 -17   0   4        0.59        0.44      0.64 o 
 -16   0   4        1.19        1.36      0.82 o 
 -15   0   4        2.24        3.24      1.08 o 
 -14   0   4      384.83      362.27      2.91 o 
 -13   0   4      534.87      517.65      2.85 o 
 -12   0   4      143.78      127.23      4.22 o 
 -11   0   4       25.75       28.87      1.98 o 
 -10   0   4       54.68       60.54      2.18 o 
  -9   0   4      404.30      417.96      4.36 o 
  -8   0   4        0.22        0.06      1.04 o 
  -7   0   4      989.24     1075.18     15.56 o 
  -6   0   4      685.24      889.66     13.79 o 
  -5   0   4      193.56      219.67      1.32 o 
  -4   0   4     1567.03     1613.78      7.98 o 
  -3   0   4     3339.29     3151.77     83.37 o 
  -2   0   4     1647.92     1615.18      4.15 o 
  -1   0   4     4290.41     3712.85     30.24 o 
   0   0   4        4.01        7.52      1.08 o 
   1   0   4      135.09      144.10      1.99 o 
   2   0   4       20.34       18.64      0.98 o 
   3   0   4     1144.82     1214.59     41.18 o 
   4   0   4      215.53      260.37     14.68 o 
   5   0   4      101.52      154.58     18.08 o 
   6   0   4      424.50      335.05      5.51 o 
   7   0   4      160.68      115.17      4.00 o 
   8   0   4       60.87       40.43      3.13 o 
   9   0   4     1219.24     1235.18      3.56 o 
  10   0   4      204.84      205.55      1.58 o 
  11   0   4       10.81       12.45      0.67 o 
  12   0   4        5.54        4.80      0.55 o 
  13   0   4        1.51        1.16      0.66 o 
  14   0   4        5.51        6.45      0.81 o 
 -17   1   4        0.00       -0.22      0.43 o 
 -16   1   4       13.17       12.79      0.54 o 
 -15   1   4       43.20       41.91      1.24 o 
 -14   1   4      154.19      151.33      4.02 o 
 -13   1   4      140.00      120.09      1.43 o 
 -12   1   4        4.36        3.83      0.62 o 
 -11   1   4       27.25       26.87      2.17 o 
 -10   1   4        0.52        0.31      1.80 o 
  -9   1   4       76.82       76.65      1.18 o 
  -8   1   4        6.96        4.51      0.53 o 
  -7   1   4      317.33      330.75      4.06 o 
  -6   1   4     1996.19     2137.99     11.21 o 
  -5   1   4      216.71      202.31      2.95 o 
  -4   1   4      112.95      138.93      2.19 o 
  -3   1   4      368.20      345.55      2.30 o 
  -2   1   4      881.98      820.42     18.26 o 
  -1   1   4        0.08        0.40      0.30 o 
   0   1   4     1308.96     1201.37      7.72 o 
   1   1   4      170.86      162.65      3.62 o 
   2   1   4        2.36        3.52      0.42 o 
   3   1   4      347.82      328.84      1.49 o 
   4   1   4       72.79       93.97      1.82 o 
   5   1   4      280.28      228.24      2.29 o 
   6   1   4       67.65       58.17      3.31 o 
   7   1   4        1.19        3.36      0.77 o 
   8   1   4      227.32      187.46      7.49 o 
   9   1   4        7.72        7.09      0.51 o 
  10   1   4        3.29        2.50      0.41 o 
  11   1   4       37.79       37.05      0.67 o 
  12   1   4        0.10        0.24      0.44 o 
  13   1   4        0.01       -0.33      0.54 o 
  14   1   4        0.02       -0.51      0.75 o 
 -17   2   4        2.47        2.23      0.42 o 
 -16   2   4       42.57       45.76      0.73 o 
 -15   2   4       13.57       14.77      0.63 o 
 -14   2   4       11.09        9.32      0.59 o 
 -13   2   4        6.22        6.84      0.68 o 
 -12   2   4      142.62      141.28      1.25 o 
 -11   2   4      364.56      388.02      3.99 o 
 -10   2   4       47.59       53.57      1.24 o 
  -9   2   4        1.49        1.77      1.56 o 
  -8   2   4       96.62       88.59      2.72 o 
  -7   2   4       37.64       34.22      7.72 o 
  -6   2   4        0.50        0.99      1.04 o 
  -5   2   4      134.88      142.47      1.47 o 
  -4   2   4     1344.38     1521.05     12.65 o 
  -3   2   4      699.60      635.76      2.51 o 
  -2   2   4       89.63       98.69      1.14 o 
  -1   2   4     1019.02     1014.88     18.79 o 
   0   2   4        7.54       10.45      0.59 o 
   1   2   4       63.66       59.62      0.99 o 
   2   2   4       21.54       24.20      0.80 o 
   3   2   4      378.67      416.81      1.84 o 
   4   2   4        3.16        1.31      0.61 o 
   5   2   4      350.51      338.01      5.23 o 
   6   2   4        3.84        5.63      1.62 o 
   7   2   4      142.72      143.27      4.66 o 
   8   2   4       43.62       45.79      0.97 o 
   9   2   4       32.40       30.53      0.72 o 
  10   2   4      170.13      163.19      1.54 o 
  11   2   4       27.99       27.32      0.81 o 
  12   2   4       15.72       12.10      0.78 o 
  13   2   4        4.88        3.22      0.59 o 
  14   2   4        0.16        1.13      0.39 o 
 -17   3   4        2.44        3.46      0.49 o 
 -16   3   4        0.00       -0.37      0.61 o 
 -15   3   4        0.09        0.28      0.46 o 
 -14   3   4        0.88        1.57      0.56 o 
 -13   3   4        1.45        1.56      0.60 o 
 -12   3   4      153.54      169.32      3.07 o 
 -11   3   4       86.22       93.36      1.85 o 
  -9   3   4       44.51       42.10      3.03 o 
  -8   3   4      180.41      198.62     18.44 o 
  -7   3   4       30.51       32.75      1.45 o 
  -6   3   4        0.96        1.23      0.82 o 
  -5   3   4       84.23      112.28      1.72 o 
  -4   3   4       63.58       71.77      1.52 o 
  -3   3   4      420.72      446.06      8.60 o 
  -2   3   4      631.45      619.28      6.61 o 
  -1   3   4      150.77      157.78      3.73 o 
   0   3   4       23.76       20.57      1.01 o 
   1   3   4      118.23      131.38      1.62 o 
   2   3   4      164.61      167.23      1.42 o 
   3   3   4      698.08      714.93      3.58 o 
   4   3   4       91.21       90.52      1.47 o 
   5   3   4       76.48       98.02      1.62 o 
   6   3   4       65.42       62.23      1.45 o 
   7   3   4       64.04       60.48      1.85 o 
   8   3   4       32.39       26.37      0.61 o 
   9   3   4       29.73       27.43      0.60 o 
  10   3   4       86.41       79.23      1.07 o 
  11   3   4       23.48       25.35      0.55 o 
  12   3   4        7.83        7.11      0.59 o 
  13   3   4       10.80       11.54      1.07 o 
  14   3   4        2.83        2.17      0.42 o 
 -16   4   4       15.27       19.79      0.55 o 
 -15   4   4        1.36        1.31      0.68 o 
 -14   4   4        0.02       -0.48      0.88 o 
 -13   4   4        0.03        0.89      1.46 o 
 -12   4   4       11.02       10.53      1.23 o 
 -11   4   4        6.69        6.89      1.05 o 
 -10   4   4       90.62       81.78      1.31 o 
  -9   4   4      706.31      631.80      3.07 o 
  -8   4   4        2.86        6.21      1.27 o 
  -7   4   4        0.54        0.35      1.01 o 
  -6   4   4        4.60        4.32      1.00 o 
  -5   4   4       29.57       26.16      1.40 o 
  -4   4   4       23.68       24.16      1.04 o 
  -3   4   4      200.57      224.50      3.69 o 
  -2   4   4     1945.54     2073.79     18.60 o 
  -1   4   4       49.50       54.11      1.44 o 
   0   4   4      141.18      138.16      6.55 o 
   1   4   4       60.02       51.77      2.19 o 
   2   4   4       47.05       47.41      0.94 o 
   3   4   4       11.65       11.70      0.83 o 
   4   4   4        3.66        4.67      0.88 o 
   5   4   4       72.19       72.38      1.65 o 
   6   4   4        3.60        2.89      0.56 o 
   7   4   4       20.61       21.25      0.78 o 
   8   4   4       20.72       20.51      0.54 o 
   9   4   4        8.60        8.49      0.81 o 
  10   4   4        8.48        6.16      0.52 o 
  11   4   4        4.31        2.58      0.43 o 
  12   4   4       69.04       64.85      1.92 o 
  13   4   4        2.93        3.81      0.56 o 
 -15   5   4        0.76        1.29      0.47 o 
 -14   5   4        6.29       10.49      0.74 o 
 -13   5   4        5.81        5.08      1.47 o 
 -12   5   4       24.52       23.58      0.80 o 
 -11   5   4        0.93        1.43      0.62 o 
 -10   5   4       41.91       42.38      1.05 o 
  -9   5   4       15.76       10.99      0.82 o 
  -8   5   4      279.50      264.10      2.13 o 
  -7   5   4       56.57       65.74      4.96 o 
  -6   5   4       33.42       39.09      1.71 o 
  -5   5   4      297.94      330.38     11.54 o 
  -4   5   4       22.88       32.52      1.53 o 
  -3   5   4       87.62       89.62      1.97 o 
  -2   5   4       16.51       13.91      0.84 o 
  -1   5   4      394.92      444.42     29.63 o 
   0   5   4        1.40        1.16      2.49 o 
   1   5   4        0.37       -0.31      0.66 o 
   2   5   4       40.82       41.07      1.30 o 
   3   5   4        9.05        7.66      0.94 o 
   4   5   4       42.17       46.57      0.68 o 
   5   5   4        2.80        2.90      0.49 o 
   6   5   4       56.88       55.87      0.73 o 
   7   5   4       16.06       16.58      0.55 o 
   8   5   4        1.99        1.07      0.37 o 
   9   5   4        7.91       10.22      0.75 o 
  10   5   4        3.53        2.97      0.45 o 
  11   5   4        6.52        9.29      0.72 o 
  12   5   4        4.98        6.17      0.57 o 
 -14   6   4        1.63        1.56      0.60 o 
 -13   6   4        3.79        4.33      0.66 o 
 -12   6   4        2.24        1.97      0.63 o 
 -11   6   4        0.19        0.60      0.36 o 
 -10   6   4        9.17        8.84      0.54 o 
  -9   6   4       25.76       25.70      1.65 o 
  -8   6   4       57.33       49.96      1.15 o 
  -7   6   4       41.53       42.73      3.57 o 
  -6   6   4      223.54      197.13      4.49 o 
  -5   6   4      119.01      114.06      9.64 o 
  -4   6   4        5.55        5.98      0.58 o 
  -3   6   4        4.13        4.40      1.07 o 
  -2   6   4       11.08       13.43      0.68 o 
  -1   6   4       74.24       70.82      8.85 o 
   0   6   4      108.77      114.85      1.88 o 
   1   6   4      136.90      135.82      1.50 o 
   2   6   4       19.69       21.63      0.81 o 
   3   6   4        0.03        0.06      0.43 o 
   4   6   4        6.48        5.01      0.47 o 
   5   6   4       12.81       12.57      0.50 o 
   6   6   4        0.92        0.99      0.44 o 
   7   6   4       28.54       25.27      0.58 o 
   8   6   4       50.84       50.27      0.88 o 
   9   6   4       12.36       11.40      1.05 o 
  10   6   4        1.05        0.77      0.76 o 
  11   6   4        0.62        0.57      0.54 o 
 -11   7   4        0.04        0.06      0.32 o 
 -10   7   4       19.35       17.65      0.62 o 
  -9   7   4        0.31        0.30      0.41 o 
  -8   7   4        8.98        8.15      0.50 o 
  -7   7   4        9.52        8.03      0.70 o 
  -6   7   4       19.44       23.63      1.18 o 
  -5   7   4        2.81        2.67      0.61 o 
  -4   7   4        0.27        0.96      0.74 o 
  -3   7   4       41.50       27.50      1.82 o 
  -2   7   4       49.93       54.92      0.86 o 
  -1   7   4       23.20       24.77      0.70 o 
   0   7   4       15.35       16.58      0.67 o 
   1   7   4        0.86        1.01      0.51 o 
   2   7   4        0.21        0.70      0.51 o 
   3   7   4        8.72        7.93      0.58 o 
   4   7   4       13.04       15.40      1.24 o 
   5   7   4        0.11        0.29      0.49 o 
   6   7   4       18.37       16.57      0.83 o 
   7   7   4       29.60       32.71      0.89 o 
   8   7   4        2.06        3.56      0.92 o 
   9   7   4        1.33        0.42      0.62 o 
  10   7   4        2.79        1.83      0.40 o 
 -10   8   4        0.90        0.37      0.34 o 
  -9   8   4        0.69        0.45      0.43 o 
  -8   8   4      116.17       97.70      1.09 o 
  -7   8   4       40.23       36.31      0.85 o 
  -6   8   4       21.12       19.88      0.80 o 
  -5   8   4        1.19        0.26      0.60 o 
  -4   8   4       29.64       31.35      1.46 o 
  -3   8   4        8.07        7.38      1.45 o 
  -2   8   4        0.23        0.32      0.50 o 
  -1   8   4       47.95       50.28      0.79 o 
   0   8   4       29.14       33.47      1.68 o 
   1   8   4        6.17        5.21      1.06 o 
   2   8   4        0.34        0.50      0.67 o 
   3   8   4       15.62       14.61      1.91 o 
   4   8   4        0.36       -0.11      0.59 o 
   5   8   4        0.00        0.12      0.56 o 
   6   8   4        9.68       11.07      1.60 o 
   7   8   4        5.56        4.97      0.97 o 
   8   8   4        1.88        1.25      1.04 o 
  -8   9   4        5.61        5.02      0.32 o 
  -7   9   4        1.67        1.12      0.39 o 
  -6   9   4        0.15        0.29      0.45 o 
  -5   9   4        0.04        0.17      0.48 o 
  -4   9   4       11.04       11.34      0.59 o 
  -3   9   4       13.74       14.05      1.44 o 
  -2   9   4        0.21        0.44      0.46 o 
  -1   9   4        4.63        6.61      2.10 o 
   0   9   4        0.02       -0.93      2.10 o 
   1   9   4        1.09       -0.22      2.14 o 
   2   9   4        0.66        1.48      2.09 o 
   3   9   4        2.11        0.62      1.99 o 
   4   9   4        0.01       -1.66      1.70 o 
 -17   1   5        0.45        0.75      0.44 o 
 -16   1   5       28.41       30.62      0.76 o 
 -15   1   5       52.25       50.62      0.99 o 
 -14   1   5       30.27       28.95      0.82 o 
 -13   1   5      178.54      172.84      1.39 o 
 -12   1   5       34.10       37.60      0.81 o 
 -11   1   5      112.29      112.67      1.45 o 
 -10   1   5       97.43      104.83      2.87 o 
  -9   1   5       50.03       56.36      1.14 o 
  -8   1   5      112.03      126.00      4.82 o 
  -7   1   5      143.87      183.41      2.73 o 
  -6   1   5     1103.35     1219.85     11.75 o 
  -5   1   5      704.62      792.94      5.63 o 
  -4   1   5     1210.88     1247.98      3.06 o 
  -3   1   5       42.53       46.41      0.66 o 
  -2   1   5     1383.21     1356.28      5.94 o 
  -1   1   5     1217.51     1183.30      5.00 o 
   0   1   5       56.54       63.83      0.79 o 
   1   1   5      517.03      569.72      7.11 o 
   2   1   5      234.06      213.51      1.14 o 
   3   1   5      176.90      188.89      1.95 o 
   4   1   5       37.17       41.04      1.66 o 
   5   1   5      171.83      143.49      4.00 o 
   6   1   5       86.08       72.76      2.35 o 
   7   1   5       48.42       39.19      2.28 o 
   8   1   5      123.50      129.61      1.18 o 
   9   1   5        8.82       10.26      0.49 o 
  10   1   5        6.94        7.27      1.00 o 
  11   1   5       25.02       20.96      1.06 o 
  12   1   5        0.34        0.13      0.60 o 
  13   1   5        6.31        6.87      0.90 o 
  14   1   5        0.30        1.12      0.39 o 
 -17   2   5        0.60        0.28      0.44 o 
 -16   2   5       43.20       51.73      1.01 o 
 -15   2   5       78.61       91.64      1.42 o 
 -14   2   5        0.36        0.43      0.59 o 
 -13   2   5        6.29        6.98      0.57 o 
 -12   2   5       11.80       11.29      0.69 o 
 -11   2   5      796.32      796.53      7.50 o 
 -10   2   5       31.92       29.48      1.10 o 
  -9   2   5      110.64      113.83      2.82 o 
  -8   2   5      215.02      223.82      6.03 o 
  -7   2   5       16.42       14.42      0.62 o 
  -6   2   5       11.61       12.59      0.62 o 
  -5   2   5      304.15      285.02      2.42 o 
  -4   2   5     2115.36     2164.24     21.17 o 
  -3   2   5     1151.04     1169.04     13.57 o 
  -2   2   5      367.58      328.52      4.03 o 
  -1   2   5      106.05       90.85      0.74 o 
   0   2   5       98.56       95.38      0.99 o 
   1   2   5      222.66      226.55      2.07 o 
   2   2   5       26.40       32.61      1.57 o 
   3   2   5      559.41      567.14      3.97 o 
   4   2   5        9.35        7.48      0.71 o 
   5   2   5       21.75       18.84      0.97 o 
   6   2   5        4.97        7.22      0.79 o 
   7   2   5      399.35      386.17      5.75 o 
   8   2   5       68.53       71.08      1.16 o 
   9   2   5        0.03        0.81      0.65 o 
  10   2   5       97.00       91.24      1.04 o 
  11   2   5       53.10       47.76      1.02 o 
  12   2   5        2.44        2.28      0.61 o 
  13   2   5        3.67        5.19      0.50 o 
 -17   3   5        4.74        3.84      0.38 o 
 -16   3   5        4.55        6.21      0.72 o 
 -15   3   5        1.02        1.95      0.46 o 
 -14   3   5       11.70       11.64      0.57 o 
 -13   3   5       14.82       15.09      1.22 o 
 -12   3   5        5.89        8.16      0.49 o 
 -11   3   5       24.92       25.56      0.97 o 
 -10   3   5      452.33      444.73      8.61 o 
  -9   3   5      161.46      149.30      2.71 o 
  -8   3   5       28.24       24.56      0.99 o 
  -7   3   5      121.11      137.72      2.85 o 
  -6   3   5      192.64      203.28      2.15 o 
  -5   3   5      579.27      617.39      8.37 o 
  -4   3   5       29.47       37.98      0.83 o 
  -3   3   5     1242.17     1316.88      5.22 o 
  -2   3   5        4.31        1.51      0.55 o 
  -1   3   5       37.45       41.55      1.44 o 
   0   3   5      184.30      175.62      1.46 o 
   1   3   5      188.65      184.17      3.44 o 
   2   3   5       46.87       49.20      0.92 o 
   3   3   5        5.22        2.38      0.54 o 
   4   3   5      338.32      384.56      2.95 o 
   5   3   5        6.02        8.06      0.92 o 
   6   3   5       57.81       60.86      1.51 o 
   7   3   5        6.72        5.46      0.58 o 
   8   3   5        2.35        2.75      0.42 o 
   9   3   5       54.87       51.40      0.69 o 
  10   3   5       41.05       41.14      0.63 o 
  11   3   5       65.10       64.14      1.68 o 
  12   3   5        0.68       -0.06      0.55 o 
  13   3   5        4.06        6.07      0.55 o 
 -16   4   5        0.06        0.03      0.51 o 
 -15   4   5        0.01       -0.19      0.80 o 
 -14   4   5        0.90        1.22      0.92 o 
 -13   4   5        4.12        3.99      0.63 o 
 -12   4   5        0.73        0.87      0.58 o 
 -11   4   5       45.58       42.26      1.85 o 
 -10   4   5        0.87        1.29      0.62 o 
  -9   4   5        6.35        9.66      1.07 o 
  -8   4   5      217.46      224.52      8.44 o 
  -7   4   5        4.24        5.76      1.27 o 
  -6   4   5       52.85       45.29      1.69 o 
  -5   4   5       48.11       44.00      1.00 o 
  -4   4   5      166.81      188.09      1.90 o 
  -3   4   5      185.18      182.46      1.81 o 
  -2   4   5        4.01        4.96      1.16 o 
  -1   4   5       96.20      104.68      2.17 o 
   0   4   5        2.02        3.48      0.58 o 
   1   4   5       28.75       25.38      0.75 o 
   2   4   5      124.53      127.05      1.36 o 
   3   4   5       22.58       20.50      1.36 o 
   4   4   5       33.46       34.52      1.27 o 
   5   4   5      374.72      386.88      4.72 o 
   6   4   5       59.81       65.36      1.24 o 
   7   4   5       20.24       20.62      0.68 o 
   8   4   5       11.11       12.31      0.47 o 
   9   4   5        0.14        0.12      0.43 o 
  10   4   5        2.49        2.67      0.41 o 
  11   4   5        0.00        0.22      0.37 o 
  12   4   5       42.91       53.77      0.97 o 
 -15   5   5       14.34       18.73      0.73 o 
 -14   5   5        6.97        8.17      0.90 o 
 -13   5   5        1.50        1.13      0.93 o 
 -12   5   5        5.34        5.56      0.63 o 
 -11   5   5        9.07        9.14      0.65 o 
 -10   5   5        2.51        1.91      0.58 o 
  -9   5   5       96.96       77.95      5.00 o 
  -8   5   5      399.11      399.97      5.94 o 
  -7   5   5        3.15        4.05      1.23 o 
  -6   5   5       39.50       31.43      1.18 o 
  -5   5   5       27.57       29.58      1.31 o 
  -4   5   5        5.60        7.70      0.94 o 
  -3   5   5       56.18       65.67      1.36 o 
  -2   5   5        0.24        0.88      0.85 o 
  -1   5   5       44.68       41.90      2.44 o 
   0   5   5       66.61       56.16      7.30 o 
   1   5   5      103.08       97.36      1.66 o 
   2   5   5        1.79        1.36      0.75 o 
   3   5   5        3.50        3.76      0.46 o 
   4   5   5       12.03       11.54      0.54 o 
   5   5   5       24.74       23.05      0.61 o 
   6   5   5       15.05       14.81      0.53 o 
   7   5   5        0.03       -0.08      0.38 o 
   8   5   5       16.72       14.33      0.59 o 
   9   5   5        1.66        1.75      0.43 o 
  10   5   5        8.52       10.42      0.62 o 
  11   5   5       11.46        9.91      0.56 o 
 -14   6   5        2.66        3.04      0.44 o 
 -13   6   5        5.69        7.15      0.73 o 
 -12   6   5        7.41        7.77      1.32 o 
 -11   6   5        1.24        0.68      0.37 o 
 -10   6   5       12.28       10.67      1.16 o 
  -9   6   5        1.14        1.37      0.71 o 
  -8   6   5       29.73       31.90      2.58 o 
  -7   6   5       38.62       34.04      1.37 o 
  -6   6   5      271.04      254.36      3.18 o 
  -5   6   5        6.94        8.38      0.75 o 
  -4   6   5       39.01       36.57      3.31 o 
  -3   6   5        5.87        5.68      1.21 o 
  -2   6   5        2.69        2.18      0.84 o 
  -1   6   5        6.51        6.45      0.70 o 
   0   6   5        0.36        0.17      0.57 o 
   1   6   5       16.32       17.54      0.60 o 
   2   6   5        1.57        1.64      0.54 o 
   3   6   5       12.55       13.83      0.51 o 
   4   6   5        4.16        4.71      0.46 o 
   5   6   5       20.23       22.63      0.74 o 
   6   6   5        0.78        1.25      0.45 o 
   7   6   5        0.05        0.20      0.58 o 
   8   6   5        0.74        0.46      0.52 o 
   9   6   5        0.68        0.08      0.76 o 
  10   6   5        4.27        3.36      0.60 o 
 -12   7   5        0.09       -0.02      0.73 o 
 -11   7   5        1.32        0.78      0.38 o 
 -10   7   5        0.02        0.00      0.35 o 
  -9   7   5       11.96        8.75      0.51 o 
  -8   7   5       19.36       18.41      0.85 o 
  -7   7   5       63.60       59.46      1.07 o 
  -6   7   5        9.08        8.95      0.67 o 
  -5   7   5       27.17       28.54      0.86 o 
  -4   7   5        0.33        0.22      0.58 o 
  -3   7   5        6.31        5.01      1.85 o 
  -2   7   5        2.01        1.30      0.51 o 
  -1   7   5        3.65        3.33      0.51 o 
   0   7   5        3.15        2.79      0.54 o 
   1   7   5        9.84        9.85      0.66 o 
   2   7   5       19.62       19.20      0.69 o 
   3   7   5        2.68        2.47      0.55 o 
   4   7   5        0.04       -0.11      0.50 o 
   5   7   5        1.23        0.86      0.65 o 
   6   7   5        0.65       -0.13      0.64 o 
   7   7   5        0.14       -0.09      0.86 o 
   8   7   5        0.64        0.45      0.62 o 
   9   7   5        0.04       -0.42      0.42 o 
 -10   8   5        1.33        0.89      0.32 o 
  -9   8   5        0.01        0.08      0.42 o 
  -8   8   5        0.64        0.89      0.50 o 
  -7   8   5       38.64       35.30      0.85 o 
  -6   8   5        3.80        3.66      0.65 o 
  -5   8   5        3.76        3.38      0.61 o 
  -4   8   5       12.64       10.60      1.92 o 
  -3   8   5        0.17       -0.89      1.88 o 
  -2   8   5        2.80        2.80      1.97 o 
  -1   8   5        2.21        2.29      0.45 o 
   0   8   5        7.40        8.48      1.53 o 
   1   8   5        0.18        0.37      0.66 o 
   2   8   5        2.16        2.08      0.69 o 
   3   8   5        0.29       -0.33      0.65 o 
   4   8   5        7.25        7.67      0.72 o 
   5   8   5        0.00       -0.10      0.75 o 
   6   8   5        5.66        5.23      0.64 o 
   7   8   5        1.21        1.85      1.27 o 
  -7   9   5        0.00       -0.06      0.37 o 
  -6   9   5        0.19        0.25      0.44 o 
  -5   9   5        5.12        5.26      0.54 o 
  -4   9   5        5.99        6.43      0.56 o 
  -3   9   5        0.49        1.19      1.12 o 
  -2   9   5        3.83        3.81      0.46 o 
  -1   9   5        1.91        2.24      2.33 o 
   0   9   5        0.22       -0.34      2.32 o 
   1   9   5        1.36        0.74      2.34 o 
   2   9   5        1.99        2.83      2.25 o 
   3   9   5        0.02        1.28      1.90 o 
   4   9   5        7.92        5.28      1.56 o 
 -17   0   6        0.40        0.53      0.63 o 
 -16   0   6       14.19       16.86      1.00 o 
 -15   0   6       26.91       25.34      0.90 o 
 -14   0   6        0.49        1.22      0.82 o 
 -13   0   6      770.20      730.57      3.44 o 
 -12   0   6      230.36      229.36      3.30 o 
 -11   0   6        3.26        3.45      1.22 o 
 -10   0   6        9.97       16.71      1.66 o 
  -9   0   6        0.49        0.46      1.30 o 
  -8   0   6      285.06      325.14      4.40 o 
  -7   0   6        0.15        0.89      0.62 o 
  -6   0   6     2230.66     2393.58      5.26 o 
  -5   0   6     1334.00     1364.99      4.90 o 
  -4   0   6     1934.54     1764.82      5.51 o 
  -3   0   6      810.77      809.82      3.79 o 
  -2   0   6      230.34      255.66      6.60 o 
  -1   0   6       49.45       54.80      1.80 o 
   0   0   6       10.95        9.90      1.17 o 
   1   0   6     5528.36     5502.55     78.81 o 
   2   0   6      578.43      619.41     32.17 o 
   3   0   6        4.76        3.30      2.00 o 
   4   0   6      440.31      388.52      6.04 o 
   5   0   6       13.04        9.32      2.17 o 
   6   0   6        5.76        7.92      2.79 o 
   7   0   6       26.28       21.18      1.22 o 
   8   0   6      978.26      954.30      4.54 o 
   9   0   6      492.67      448.58      3.15 o 
  10   0   6        0.07        0.51      0.83 o 
  12   0   6        7.37        9.25      0.95 o 
  13   0   6        0.08        0.38      0.72 o 
 -17   1   6        3.38        3.20      0.41 o 
 -16   1   6       20.87       19.48      0.67 o 
 -15   1   6       81.81       79.42      0.84 o 
 -14   1   6       62.15       62.46      0.87 o 
 -13   1   6       37.77       37.78      0.79 o 
 -12   1   6      668.93      671.24      3.21 o 
 -11   1   6       16.08       17.54      0.75 o 
 -10   1   6      222.76      245.79      2.20 o 
  -9   1   6      137.67      184.98      5.53 o 
  -8   1   6      687.02      759.48      8.74 o 
  -7   1   6     1234.93     1485.39     32.42 o 
  -6   1   6      939.48      887.99      3.67 o 
  -5   1   6     2091.02     2252.81      4.59 o 
  -4   1   6      151.68      134.65      1.62 o 
  -3   1   6      612.48      590.23     10.44 o 
  -2   1   6        0.74        1.42      0.37 o 
  -1   1   6      492.80      519.90      1.92 o 
   0   1   6     1810.30     1753.69      7.12 o 
   1   1   6        1.78        2.10      0.38 o 
   2   1   6     2251.78     2254.79      8.48 o 
   3   1   6      285.54      329.85      5.64 o 
   4   1   6        0.99        1.43      0.58 o 
   5   1   6      137.58      104.10      3.07 o 
   6   1   6      311.87      278.42      4.84 o 
   7   1   6     1083.64     1109.30      8.44 o 
   8   1   6       34.86       35.28      0.73 o 
   9   1   6      409.14      400.87     19.97 o 
  10   1   6        1.21        1.09      0.47 o 
  11   1   6        6.78        7.06      0.66 o 
  12   1   6        4.14        6.68      0.77 o 
  13   1   6       11.08       15.14      0.62 o 
 -17   2   6        2.02        2.83      0.46 o 
 -16   2   6        3.86        4.51      0.49 o 
 -15   2   6      105.22      108.30      0.98 o 
 -14   2   6       36.21       36.29      0.75 o 
 -13   2   6       42.22       40.87      1.05 o 
 -12   2   6        1.90        2.30      0.83 o 
 -11   2   6        0.18        1.13      0.59 o 
 -10   2   6      306.81      314.65     12.85 o 
  -9   2   6        4.01        4.85      0.90 o 
  -8   2   6      633.29      655.45      6.33 o 
  -7   2   6        1.31        1.61      0.62 o 
  -6   2   6        0.98        1.78      0.88 o 
  -5   2   6        0.66        1.19      0.56 o 
  -4   2   6       29.41       27.18      1.39 o 
  -3   2   6      267.04      298.36      4.27 o 
  -2   2   6       36.01       37.64      0.61 o 
  -1   2   6     1108.48     1136.63      4.03 o 
   0   2   6       80.05       90.38      1.19 o 
   1   2   6      302.25      327.79      3.81 o 
   2   2   6      160.54      177.81      3.85 o 
   3   2   6      198.70      222.06      3.89 o 
   4   2   6      443.18      431.43     13.38 o 
   5   2   6       11.96       13.40      0.79 o 
   6   2   6      243.36      235.66      3.53 o 
   7   2   6       10.38        9.81      0.58 o 
   8   2   6       13.58       13.05      0.94 o 
   9   2   6        7.49        5.56      0.58 o 
  10   2   6       78.85       82.63      1.45 o 
  11   2   6       49.57       45.91      1.30 o 
  12   2   6        0.33        0.96      0.56 o 
  13   2   6        1.42        1.25      0.36 o 
 -17   3   6       63.40       68.84      0.98 o 
 -16   3   6        0.29        0.16      0.68 o 
 -15   3   6        2.04        3.38      0.90 o 
 -14   3   6        7.29        7.33      0.88 o 
 -13   3   6        0.38        0.46      1.08 o 
 -12   3   6        6.07        6.03      0.53 o 
 -11   3   6       21.54       19.01      0.91 o 
 -10   3   6      817.47      782.65      3.53 o 
  -9   3   6       31.24       34.85      1.49 o 
  -8   3   6       46.80       48.14      1.09 o 
  -7   3   6       24.25       29.46      0.87 o 
  -6   3   6       63.34       59.69      1.12 o 
  -5   3   6      189.63      212.99      1.68 o 
  -4   3   6      293.52      303.94      2.44 o 
  -3   3   6       11.37       10.30      0.91 o 
  -2   3   6       54.22       56.14      1.93 o 
  -1   3   6       78.58       80.71      1.11 o 
   0   3   6       38.07       44.88      1.22 o 
   1   3   6        1.40        1.48      0.48 o 
   2   3   6      189.44      203.42      1.74 o 
   3   3   6      121.70      110.18      1.65 o 
   4   3   6      521.89      536.99      3.54 o 
   5   3   6       67.97       67.37      1.52 o 
   6   3   6       45.57       48.03      0.77 o 
   7   3   6       50.12       45.38      0.74 o 
   8   3   6        7.48        8.28      0.44 o 
   9   3   6       48.31       48.10      0.77 o 
  10   3   6       51.92       57.15      1.68 o 
  11   3   6       74.93       74.56      0.97 o 
  12   3   6        2.42        2.73      0.78 o 
 -16   4   6        0.53        0.03      0.55 o 
 -15   4   6       10.46       11.71      0.89 o 
 -14   4   6        0.03       -0.23      1.50 o 
 -13   4   6       11.66       10.82      0.68 o 
 -12   4   6       16.00       16.80      0.96 o 
 -11   4   6       15.04       13.39      1.41 o 
 -10   4   6      231.94      215.17      3.09 o 
  -9   4   6       76.70       69.75      1.41 o 
  -8   4   6      217.22      212.41      3.36 o 
  -7   4   6        1.54        1.48      0.81 o 
  -6   4   6       31.50       28.15      1.04 o 
  -5   4   6        0.89        0.01      0.70 o 
  -4   4   6       18.79       23.94      0.91 o 
  -3   4   6        6.00        7.03      1.22 o 
  -2   4   6       14.10       15.87      1.11 o 
  -1   4   6        7.75        6.06      0.65 o 
   0   4   6      127.09      133.82      1.97 o 
   1   4   6        0.92       -0.34      0.88 o 
   2   4   6       27.49       26.82      0.89 o 
   3   4   6       57.71       59.42      1.47 o 
   4   4   6      126.38      140.44      4.18 o 
   5   4   6      115.09      112.46      1.60 o 
   6   4   6      123.11      118.94      1.24 o 
   7   4   6        0.50        0.42      0.44 o 
   8   4   6        2.68        2.22      0.39 o 
   9   4   6       34.68       33.18      0.58 o 
  10   4   6        4.91        5.90      0.38 o 
  11   4   6       12.38       13.32      0.59 o 
 -15   5   6        0.14        0.30      0.59 o 
 -14   5   6        4.24        4.46      0.82 o 
 -13   5   6        4.04        4.64      0.54 o 
 -12   5   6        0.03        0.77      0.56 o 
 -11   5   6        5.49        3.92      0.97 o 
 -10   5   6        0.16        0.22      0.56 o 
  -9   5   6       21.00       20.69      1.35 o 
  -8   5   6        0.97        1.82      0.95 o 
  -7   5   6       14.62       14.77      1.09 o 
  -6   5   6        5.74        4.45      0.89 o 
  -5   5   6       91.34       82.83      8.23 o 
  -4   5   6        2.27        4.86      2.17 o 
  -3   5   6        3.78        3.27      1.00 o 
  -2   5   6        8.86        9.71      1.03 o 
  -1   5   6       26.56       26.96      2.00 o 
   0   5   6       13.44       14.82      1.55 o 
   1   5   6       12.58       12.67      0.67 o 
   2   5   6       13.86       12.38      0.68 o 
   3   5   6        1.21        0.76      0.44 o 
   4   5   6       45.74       42.98      0.87 o 
   5   5   6       34.30       34.01      0.66 o 
   6   5   6        0.05        0.10      0.46 o 
   7   5   6        0.96        1.16      0.41 o 
   8   5   6        0.35        0.78      0.42 o 
   9   5   6        0.00        0.30      0.38 o 
  10   5   6        2.10        1.44      0.40 o 
 -14   6   6        0.07       -0.14      0.51 o 
 -13   6   6        2.80        2.60      0.76 o 
 -12   6   6       10.17       10.19      0.58 o 
 -11   6   6        0.01       -0.12      0.35 o 
 -10   6   6        7.05        5.47      2.08 o 
  -9   6   6        5.86        5.36      0.62 o 
  -8   6   6        4.92        4.18      0.65 o 
  -7   6   6        3.31        2.27      0.60 o 
  -6   6   6        2.27        1.90      1.27 o 
  -5   6   6        1.11        2.18      1.19 o 
  -4   6   6        3.02        1.75      1.25 o 
  -3   6   6        0.56        0.16      0.63 o 
  -2   6   6        1.30        0.92      0.70 o 
  -1   6   6        0.19        0.10      0.55 o 
   0   6   6       13.88       12.64      1.00 o 
   1   6   6        0.04        0.67      0.49 o 
   2   6   6       38.69       38.73      1.29 o 
   3   6   6       33.38       30.29      0.64 o 
   4   6   6        0.44        0.32      0.46 o 
   5   6   6        0.31        0.68      0.42 o 
   6   6   6        4.16        4.06      0.59 o 
   7   6   6        0.02       -0.51      0.51 o 
   8   6   6        1.99        2.23      0.48 o 
   9   6   6        0.46        0.81      0.50 o 
 -12   7   6        1.17        2.22      0.88 o 
 -11   7   6        0.75        0.28      0.37 o 
 -10   7   6       17.28       17.61      0.97 o 
  -9   7   6        0.84        1.38      0.60 o 
  -8   7   6       23.74       19.70      0.80 o 
  -7   7   6        7.23        7.23      0.67 o 
  -6   7   6        0.22        0.26      0.59 o 
  -5   7   6        0.67        0.10      0.60 o 
  -4   7   6        0.17        0.58      0.61 o 
  -3   7   6        0.08       -0.02      2.18 o 
  -2   7   6        3.59        3.11      0.54 o 
  -1   7   6       16.30       17.06      0.66 o 
   0   7   6        8.86        8.59      0.60 o 
   1   7   6        3.35        3.34      0.57 o 
   2   7   6        1.67        1.24      0.54 o 
   3   7   6        4.93        5.55      0.60 o 
   4   7   6        3.93        3.61      0.83 o 
   5   7   6        0.44        0.74      1.29 o 
   6   7   6        4.91        4.68      0.96 o 
   7   7   6        0.57        0.24      0.57 o 
   8   7   6        0.22        0.54      1.15 o 
 -10   8   6        0.17        0.41      0.29 o 
  -9   8   6        0.32        0.06      0.42 o 
  -8   8   6       14.15       13.80      0.60 o 
  -7   8   6        6.80        7.72      0.62 o 
  -6   8   6       10.00        8.27      0.68 o 
  -5   8   6        0.03        1.65      2.03 o 
  -4   8   6        0.49        1.72      2.21 o 
  -3   8   6        0.00        0.90      2.26 o 
  -2   8   6        0.41        0.55      2.34 o 
  -1   8   6        0.47        0.70      0.55 o 
   0   8   6        4.55        5.41      2.51 o 
   1   8   6       10.50        6.93      2.64 o 
   2   8   6        0.25        0.14      0.60 o 
   3   8   6        0.02       -1.08      2.28 o 
   4   8   6       10.62       10.21      2.09 o 
   5   8   6        6.39        6.35      1.96 o 
   6   8   6        0.77        0.64      1.42 o 
  -7   9   6        2.67        2.46      0.34 o 
  -6   9   6        0.29        0.38      0.38 o 
  -5   9   6        0.84        1.02      0.43 o 
  -4   9   6        1.77        2.82      0.47 o 
  -3   9   6        1.89        1.76      0.70 o 
  -2   9   6        0.32       -0.12      2.57 o 
  -1   9   6        0.03       -0.79      1.20 o 
   0   9   6        0.85        0.73      0.65 o 
   1   9   6        1.60        2.58      2.34 o 
   2   9   6        2.72        2.60      2.02 o 
 -17   1   7        1.82        1.20      0.35 o 
 -16   1   7        0.36        0.88      0.44 o 
 -15   1   7        0.01        0.07      0.44 o 
 -14   1   7      146.35      151.98      1.14 o 
 -13   1   7       37.05       33.93      0.76 o 
 -12   1   7      103.64      106.32      1.55 o 
 -11   1   7       16.36       17.41      0.78 o 
 -10   1   7       91.76       96.71      2.39 o 
  -9   1   7       63.25       65.42      1.38 o 
  -8   1   7      100.30       97.48      1.86 o 
  -7   1   7      206.84      217.34      2.04 o 
  -6   1   7       79.98       79.01      1.16 o 
  -5   1   7        1.84        6.35      0.69 o 
  -4   1   7      156.85      158.30      1.83 o 
  -3   1   7      175.59      168.56      1.53 o 
  -2   1   7      132.31      152.53      1.39 o 
  -1   1   7       59.79       60.00      1.07 o 
   0   1   7      365.83      340.39      2.77 o 
   1   1   7      125.83      152.20      1.49 o 
   2   1   7      226.38      248.34      4.72 o 
   3   1   7       12.57       10.57      1.72 o 
   4   1   7      186.55      170.09      5.85 o 
   5   1   7      424.31      363.97     15.34 o 
   6   1   7       38.55       36.12      0.98 o 
   7   1   7       67.45       68.01      1.80 o 
   8   1   7       95.10       91.83      1.27 o 
   9   1   7      148.88      140.61      3.02 o 
  10   1   7        0.61        0.70      0.40 o 
  11   1   7       26.03       30.04      1.59 o 
  12   1   7        4.03        6.35      0.56 o 
 -17   2   7        0.36        0.91      0.69 o 
 -16   2   7        3.24        2.50      0.71 o 
 -15   2   7       55.90       55.17      1.16 o 
 -14   2   7       22.19       22.62      0.78 o 
 -13   2   7        1.03        1.13      0.75 o 
 -12   2   7       82.42       80.08      1.14 o 
 -11   2   7       82.10       74.68      1.10 o 
 -10   2   7       59.57       54.25      1.28 o 
  -9   2   7       59.25       64.60      1.53 o 
  -8   2   7      132.02      147.49      1.96 o 
  -7   2   7       90.91       84.20      1.30 o 
  -6   2   7       42.80       43.34      1.14 o 
  -5   2   7       90.69      106.58      1.50 o 
  -4   2   7       41.38       50.23      1.12 o 
  -3   2   7       10.45       14.13      0.76 o 
  -2   2   7      354.09      312.37      2.52 o 
  -1   2   7     1237.63     1347.14      5.12 o 
   0   2   7      116.18      144.06      1.48 o 
   1   2   7       30.53       33.13      1.33 o 
   2   2   7        1.82        3.56      0.53 o 
   3   2   7        0.10        1.08      0.63 o 
   4   2   7       52.14       60.93      2.34 o 
   5   2   7       17.70       19.62      1.57 o 
   6   2   7      484.88      505.49      3.78 o 
   7   2   7      480.62      447.77      2.24 o 
   8   2   7        9.76        9.41      0.62 o 
   9   2   7       60.53       58.29      1.08 o 
  10   2   7        7.38        8.38      0.57 o 
  11   2   7        9.93       10.26      1.24 o 
  12   2   7        6.22        7.14      0.45 o 
 -17   3   7        9.10        9.05      0.62 o 
 -16   3   7        9.49        8.95      0.77 o 
 -15   3   7        2.84        3.07      0.94 o 
 -14   3   7       16.89       18.16      0.99 o 
 -13   3   7       19.98       20.14      1.20 o 
 -12   3   7       28.74       29.85      0.62 o 
 -11   3   7       47.54       48.17      1.31 o 
 -10   3   7       71.02       61.61      1.24 o 
  -9   3   7        8.88        7.92      0.70 o 
  -8   3   7      135.83      142.23      2.16 o 
  -7   3   7      140.75      139.70      2.09 o 
  -6   3   7       34.18       29.37      1.26 o 
  -5   3   7      122.04      106.92      1.33 o 
  -4   3   7       60.90       66.06      2.72 o 
  -3   3   7      805.22      810.26      4.04 o 
  -2   3   7      646.61      676.84      3.65 o 
  -1   3   7        0.15        0.51      0.69 o 
   0   3   7       57.96       58.39      1.11 o 
   1   3   7       64.64       72.34      1.03 o 
   2   3   7        0.41        0.98      0.65 o 
   3   3   7       82.72       81.59      1.51 o 
   4   3   7      304.53      323.84      5.59 o 
   5   3   7      577.26      570.25      3.68 o 
   6   3   7       29.47       32.60      0.79 o 
   7   3   7       25.47       25.57      0.79 o 
   8   3   7        8.12        6.75      0.46 o 
   9   3   7       26.45       24.74      0.60 o 
  10   3   7        3.94        3.55      0.38 o 
  11   3   7        1.09        0.46      0.32 o 
 -16   4   7       10.21       13.07      0.62 o 
 -15   4   7        0.33        0.25      0.81 o 
 -14   4   7        3.59        5.06      0.49 o 
 -13   4   7        1.21        2.17      0.57 o 
 -12   4   7        1.87        1.14      0.47 o 
 -11   4   7       28.57       27.43      1.03 o 
 -10   4   7       15.20       12.86      0.89 o 
  -9   4   7       12.67       11.92      1.12 o 
  -8   4   7       20.53       18.96      0.93 o 
  -7   4   7       42.07       42.01      1.07 o 
  -6   4   7        0.58        1.29      0.78 o 
  -5   4   7        5.94        5.69      0.72 o 
  -4   4   7       26.36       26.61      0.94 o 
  -3   4   7      219.53      270.81      2.67 o 
  -2   4   7        3.53        4.02      0.74 o 
  -1   4   7      235.92      243.17      5.33 o 
   0   4   7      157.53      158.06      1.83 o 
   1   4   7        0.11        0.45      0.66 o 
   2   4   7        2.59        1.94      0.64 o 
   3   4   7       49.18       52.21      1.81 o 
   4   4   7      222.36      234.76      2.09 o 
   5   4   7        5.59        4.79      0.53 o 
   6   4   7       12.18       11.65      0.46 o 
   7   4   7       12.17       13.17      0.50 o 
   8   4   7        0.52        0.53      0.40 o 
   9   4   7        4.19        3.88      0.38 o 
  10   4   7        3.22        2.84      0.46 o 
 -15   5   7        0.00        0.15      0.63 o 
 -14   5   7        0.20        0.63      0.79 o 
 -13   5   7        5.96        5.74      0.55 o 
 -12   5   7       74.37       65.14      1.03 o 
 -11   5   7        6.21        5.14      1.07 o 
 -10   5   7        0.22       -0.24      0.52 o 
  -9   5   7        5.04        4.38      1.16 o 
  -8   5   7       45.94       43.38      1.20 o 
  -7   5   7       13.45       12.54      1.01 o 
  -6   5   7       48.74       49.56      1.59 o 
  -5   5   7       59.18       59.80      3.58 o 
  -4   5   7        4.37        3.98      1.15 o 
  -3   5   7        5.27        5.24      1.20 o 
  -2   5   7        2.62        2.60      0.71 o 
  -1   5   7        0.00        0.03      0.83 o 
   0   5   7       30.42       25.14      0.78 o 
   1   5   7        3.43        4.54      0.47 o 
   2   5   7       86.79       84.50      0.90 o 
   3   5   7      118.65      122.09      1.64 o 
   4   5   7        8.64        8.78      0.60 o 
   5   5   7       41.01       41.37      0.87 o 
   6   5   7        5.60        5.97      0.46 o 
   7   5   7        5.80        6.07      0.76 o 
   8   5   7        0.07       -0.16      0.42 o 
   9   5   7        0.00        0.11      0.45 o 
 -14   6   7        1.13        1.62      0.56 o 
 -13   6   7        0.36        0.50      0.79 o 
 -12   6   7       23.33       20.05      0.62 o 
 -11   6   7        3.08        2.53      0.56 o 
 -10   6   7        5.40        3.66      0.62 o 
  -9   6   7        0.82        1.13      0.59 o 
  -8   6   7       15.78       12.96      0.70 o 
  -7   6   7        0.44        0.06      1.08 o 
  -6   6   7        3.89        3.82      1.13 o 
  -5   6   7       16.72       15.44      1.40 o 
  -4   6   7        0.01       -0.55      1.27 o 
  -3   6   7       11.60        8.73      2.32 o 
  -2   6   7        0.07        1.15      2.42 o 
  -1   6   7       13.99       13.67      0.69 o 
   0   6   7        1.90        1.83      0.59 o 
   1   6   7        1.26        1.65      0.46 o 
   2   6   7      173.74      187.60      5.74 o 
   3   6   7       72.06       80.59      1.06 o 
   4   6   7       15.90       16.50      0.63 o 
   5   6   7        0.14       -0.05      0.53 o 
   6   6   7        0.32        0.12      0.47 o 
   7   6   7        0.85        0.68      0.40 o 
   8   6   7        0.04       -0.08      0.34 o 
 -12   7   7        0.02        0.21      0.98 o 
 -11   7   7        1.72        1.96      0.36 o 
 -10   7   7        0.24        0.46      0.33 o 
  -9   7   7        0.02        0.11      0.57 o 
  -8   7   7        0.42        0.42      0.62 o 
  -7   7   7        2.86        2.89      1.11 o 
  -6   7   7       18.02       20.16      1.33 o 
  -5   7   7        5.18        5.26      0.67 o 
  -4   7   7        0.30       -0.53      2.40 o 
  -3   7   7        0.53        1.09      0.83 o 
  -2   7   7        1.72        2.32      0.85 o 
  -1   7   7        0.36        0.51      0.76 o 
   0   7   7        0.19        0.67      0.84 o 
   1   7   7       25.09       26.42      1.03 o 
   2   7   7        0.13       -0.28      0.71 o 
   3   7   7       22.84       25.22      2.86 o 
   4   7   7       20.13       20.38      2.58 o 
   5   7   7        4.20        5.44      2.07 o 
   6   7   7        0.28       -0.58      1.62 o 
   7   7   7        0.71        0.13      1.22 o 
 -10   8   7        0.74        0.63      0.26 o 
  -9   8   7        3.98        3.35      0.40 o 
  -8   8   7        2.19        1.00      0.48 o 
  -7   8   7        5.58        5.29      0.57 o 
  -5   8   7        0.76        1.60      2.84 o 
  -4   8   7        8.16        9.26      2.97 o 
  -3   8   7        0.04       -0.68      3.24 o 
  -2   8   7        1.21       -1.23      3.28 o 
  -1   8   7        6.23        4.06      3.21 o 
   0   8   7        9.86       10.38      0.72 o 
   1   8   7        1.48        1.26      1.05 o 
   2   8   7        6.72        8.12      2.82 o 
   3   8   7       19.85       22.74      2.46 o 
   4   8   7        1.51        3.40      1.94 o 
   5   8   7        0.14       -0.25      1.54 o 
  -6   9   7        0.86        0.80      0.24 o 
  -5   9   7        5.45        6.68      0.38 o 
  -4   9   7        7.24        6.75      0.38 o 
  -3   9   7        0.64        0.84      0.56 o 
  -2   9   7        4.03        4.53      1.08 o 
  -1   9   7        2.46        2.41      0.40 o 
   0   9   7        2.88        4.87      2.57 o 
   1   9   7        0.18       -0.92      2.21 o 
 -17   0   8        1.52        0.47      0.45 o 
 -16   0   8        0.13        0.38      0.96 o 
 -15   0   8        6.26        7.07      0.93 o 
 -14   0   8      143.84      133.42      7.85 o 
 -13   0   8      248.33      243.80      2.06 o 
 -12   0   8      226.21      220.60      2.65 o 
 -11   0   8       53.91       53.26      1.73 o 
 -10   0   8        4.93        5.18      1.07 o 
  -9   0   8        2.85        3.23      1.09 o 
  -8   0   8       46.09       45.24      1.64 o 
  -7   0   8       41.47       54.11      1.69 o 
  -6   0   8       45.36       50.43      1.52 o 
  -5   0   8      158.94      146.16      2.56 o 
  -4   0   8     1065.14      978.97      3.93 o 
  -3   0   8      324.92      376.71      2.52 o 
  -2   0   8      109.93       90.84      2.00 o 
  -1   0   8      104.09      101.64      2.07 o 
   0   0   8      373.77      409.40     14.04 o 
   1   0   8       72.50       86.14      2.33 o 
   2   0   8       47.99       65.06      3.18 o 
   3   0   8       26.91       34.83      3.06 o 
   4   0   8      273.45      262.85      5.44 o 
   5   0   8      311.91      308.54      3.29 o 
   6   0   8       73.31       78.25      1.96 o 
   7   0   8      178.38      172.33      2.57 o 
   8   0   8       63.82       69.69      1.81 o 
   9   0   8       22.89       25.86      1.38 o 
  10   0   8       25.15       29.38      1.19 o 
  11   0   8       18.20       25.92      0.95 o 
  12   0   8        8.55        8.70      0.53 o 
 -17   1   8        1.10        1.53      0.58 o 
 -16   1   8        0.47        0.61      0.64 o 
 -15   1   8       53.74       57.94      0.95 o 
 -14   1   8       26.91       28.69      0.84 o 
 -13   1   8        6.98        5.58      0.63 o 
 -12   1   8       53.24       48.94      1.50 o 
 -11   1   8       46.20       49.29      1.37 o 
 -10   1   8        9.23       10.30      0.58 o 
  -9   1   8        0.34       -0.62      1.11 o 
  -8   1   8       17.43       17.59      1.39 o 
  -7   1   8        0.08        1.10      1.17 o 
  -6   1   8      235.92      223.81      2.72 o 
  -5   1   8      351.31      343.16     12.72 o 
  -4   1   8        4.72        6.70      0.57 o 
  -3   1   8       35.93       36.65      1.18 o 
  -2   1   8      131.58      174.50      3.69 o 
  -1   1   8        0.46        2.96      0.59 o 
   0   1   8       65.10       88.90      1.98 o 
   1   1   8       21.21       20.07      1.01 o 
   2   1   8      280.06      285.51      5.93 o 
   3   1   8       66.59       50.41      2.13 o 
   4   1   8       92.62      108.95      1.40 o 
   5   1   8      149.07      145.20      1.60 o 
   6   1   8      148.51      146.23      1.57 o 
   7   1   8      266.34      259.31      1.96 o 
   8   1   8       26.55       26.83      1.22 o 
   9   1   8        3.22        4.65      1.40 o 
  10   1   8        1.81        1.79      0.42 o 
  11   1   8       11.37       14.67      0.80 o 
  12   1   8        7.25       10.50      0.52 o 
 -17   2   8        6.04        7.18      0.64 o 
 -16   2   8        0.33        0.47      0.53 o 
 -15   2   8       15.44       17.63      0.90 o 
 -14   2   8       76.35       81.51      1.32 o 
 -13   2   8       16.51       16.09      0.89 o 
 -12   2   8       47.46       48.93      0.99 o 
 -11   2   8        9.84       10.54      0.61 o 
 -10   2   8        1.89        2.73      0.56 o 
  -9   2   8       19.22       18.20      1.15 o 
  -8   2   8       35.81       30.00      1.54 o 
  -7   2   8       84.07       95.04      8.55 o 
  -6   2   8       69.49       65.76      2.38 o 
  -5   2   8        6.18       11.20      0.73 o 
  -4   2   8        1.46        1.34      0.88 o 
  -3   2   8       66.44       61.61      1.27 o 
  -2   2   8        9.38        8.27      0.70 o 
  -1   2   8        8.68        7.69      0.88 o 
   0   2   8      335.55      430.57      7.47 o 
   1   2   8       23.13       26.73      1.45 o 
   2   2   8       53.29       52.75      2.68 o 
   3   2   8       24.00       21.20      3.81 o 
   4   2   8       17.51       18.08      0.94 o 
   5   2   8        0.00        0.13      0.62 o 
   6   2   8       69.22       67.93      1.25 o 
   7   2   8       54.48       54.06      1.13 o 
   8   2   8       21.07       19.95      0.87 o 
   9   2   8        5.54        6.19      0.60 o 
  10   2   8        0.05        0.12      0.39 o 
  11   2   8        0.33        0.75      0.42 o 
 -16   3   8       58.80       69.81      1.07 o 
 -15   3   8        0.01        0.24      0.72 o 
 -14   3   8       10.63       10.66      0.94 o 
 -13   3   8        0.05       -0.01      0.56 o 
 -12   3   8        0.10        0.21      0.66 o 
 -11   3   8        9.24        8.10      0.70 o 
 -10   3   8      127.69      106.72      1.24 o 
  -9   3   8       36.58       42.13      0.79 o 
  -8   3   8       22.66       23.69      0.92 o 
  -7   3   8        1.89        1.73      1.05 o 
  -6   3   8        4.30        6.59      0.87 o 
  -5   3   8       10.19       11.05      0.87 o 
  -4   3   8      225.27      231.21      2.97 o 
  -3   3   8       18.23       15.65      1.01 o 
  -2   3   8      370.25      405.09      2.54 o 
  -1   3   8        2.76        2.08      0.81 o 
   0   3   8        3.60        3.77      0.57 o 
   1   3   8       66.70       63.37      1.28 o 
   2   3   8       30.31       30.25      1.03 o 
   3   3   8      205.57      209.93      3.37 o 
   4   3   8      145.12      144.30      1.57 o 
   5   3   8      177.08      186.66      7.36 o 
   6   3   8        0.73        0.43      0.55 o 
   7   3   8        2.10        3.10      0.56 o 
   8   3   8        0.15        0.29      0.65 o 
   9   3   8       22.76       22.38      0.68 o 
  10   3   8        5.32        6.40      0.47 o 
 -16   4   8       32.04       40.72      0.88 o 
 -15   4   8        1.45        2.45      0.83 o 
 -14   4   8        4.93        4.74      0.42 o 
 -13   4   8        8.02        6.94      0.51 o 
 -12   4   8        0.46       -0.09      0.49 o 
 -11   4   8        0.35        0.62      0.72 o 
 -10   4   8       55.27       49.15      1.57 o 
  -9   4   8       64.55       57.53      1.82 o 
  -8   4   8        3.40        1.19      0.63 o 
  -7   4   8       12.93       10.64      0.86 o 
  -6   4   8        2.58        2.97      0.80 o 
  -5   4   8        0.50       -0.88      1.41 o 
  -4   4   8        0.08       -0.71      0.85 o 
  -3   4   8       22.54       28.11      1.40 o 
  -2   4   8       85.69      105.27      1.91 o 
  -1   4   8        0.00        1.08      0.86 o 
   0   4   8       68.42       63.36      1.26 o 
   1   4   8       18.98       18.02      0.69 o 
   2   4   8        4.63        4.87      0.71 o 
   3   4   8        0.01       -0.02      0.66 o 
   4   4   8      121.40      133.96      3.87 o 
   5   4   8      156.96      156.42      6.96 o 
   6   4   8        0.46        0.09      0.49 o 
   7   4   8       85.69       81.75      1.09 o 
   8   4   8        0.05        0.54      0.54 o 
   9   4   8        1.53        1.68      0.46 o 
  10   4   8        0.00        0.07      0.39 o 
 -15   5   8        4.96        7.31      0.74 o 
 -14   5   8        2.59        3.84      1.32 o 
 -13   5   8        0.00        0.18      0.48 o 
 -12   5   8        6.32        4.75      0.55 o 
 -11   5   8       18.50       12.82      1.81 o 
 -10   5   8       23.04       18.68      1.28 o 
  -9   5   8       10.27        8.09      1.13 o 
  -8   5   8       35.14       31.09      1.14 o 
  -7   5   8        7.67        6.87      0.96 o 
  -6   5   8       56.83       56.71      2.27 o 
  -5   5   8       93.85       97.59      5.23 o 
  -4   5   8       99.38      100.28      5.10 o 
  -3   5   8        0.31       -0.08      1.27 o 
  -2   5   8      107.82      111.81     16.13 o 
  -1   5   8       89.90       85.34      8.50 o 
   0   5   8       66.77       62.92      1.39 o 
   1   5   8       16.48       16.87      0.53 o 
   2   5   8      355.56      365.10      2.62 o 
   3   5   8      127.81      129.96      1.26 o 
   4   5   8        6.17        7.04      0.47 o 
   5   5   8        1.97        2.73      0.51 o 
   6   5   8        3.61        3.75      0.57 o 
   7   5   8        5.21        6.33      0.41 o 
   8   5   8        0.06        0.01      0.40 o 
   9   5   8       17.05       18.23      0.55 o 
 -14   6   8        0.14        0.43      0.86 o 
 -13   6   8        8.72       12.58      1.22 o 
 -12   6   8        3.54        2.92      0.48 o 
 -11   6   8        0.10        0.11      0.53 o 
 -10   6   8        1.82        1.02      0.55 o 
  -9   6   8        1.32        1.33      0.59 o 
  -8   6   8       14.77       14.13      1.22 o 
  -7   6   8        0.29        1.36      1.11 o 
  -6   6   8       25.21       23.91      1.56 o 
  -5   6   8       67.31       61.96      1.99 o 
  -4   6   8       43.97       37.72      2.42 o 
  -3   6   8        2.76        1.35      2.49 o 
  -2   6   8       10.51        8.87      0.98 o 
  -1   6   8       30.35       31.69      1.64 o 
   0   6   8       15.31       15.93      1.41 o 
   1   6   8       48.12       51.02      1.72 o 
   2   6   8      105.19      128.21      2.42 o 
   3   6   8       15.11       14.78      0.50 o 
   4   6   8        5.80        6.96      0.69 o 
   5   6   8        4.06        4.83      0.64 o 
   6   6   8        0.58        0.66      0.54 o 
   7   6   8        2.17        1.89      0.47 o 
 -12   7   8        1.06        2.00      1.15 o 
 -11   7   8        3.62        3.20      0.28 o 
 -10   7   8        5.04        5.89      0.36 o 
  -9   7   8        0.07        0.21      0.53 o 
  -8   7   8       13.20       15.24      0.72 o 
  -7   7   8       90.59       98.47      7.01 o 
  -6   7   8       73.78       79.51      1.14 o 
  -5   7   8       10.40       14.20      1.21 o 
  -4   7   8        0.14       -0.32      0.75 o 
  -3   7   8        2.09        1.98      0.82 o 
  -2   7   8        0.37       -0.27      0.94 o 
  -1   7   8       26.52       26.50      4.04 o 
   0   7   8      220.75      249.77      3.74 o 
   1   7   8      178.30      204.47      3.08 o 
   2   7   8       48.08       59.10      1.71 o 
   3   7   8        3.89        4.53      2.44 o 
   4   7   8        0.31        0.60      2.03 o 
   5   7   8        0.49        0.06      1.72 o 
   6   7   8        0.10        0.23      1.16 o 
  -9   8   8        1.79        1.90      0.35 o 
  -8   8   8        0.16        0.06      0.42 o 
  -7   8   8        5.44        5.07      0.56 o 
  -5   8   8        0.56        0.50      3.49 o 
  -4   8   8        6.72       13.26      4.16 o 
  -3   8   8        5.29       10.55      4.24 o 
  -2   8   8        0.57        1.36      0.41 o 
  -1   8   8        0.81        0.98      0.63 o 
   0   8   8        1.76        2.56      1.08 o 
   1   8   8        6.38        7.43      0.57 o 
   2   8   8        0.84        0.62      2.72 o 
   3   8   8       10.54       10.40      2.18 o 
 -16   1   9        1.99        2.04      0.48 o 
 -15   1   9        2.73        2.74      0.58 o 
 -14   1   9        6.05        7.41      0.71 o 
 -13   1   9       25.86       25.92      0.91 o 
 -12   1   9       92.80       84.55      1.40 o 
 -11   1   9        9.00        7.63      0.59 o 
 -10   1   9        1.74        2.05      0.50 o 
  -9   1   9       10.62        9.83      0.47 o 
  -8   1   9        3.63        3.62      1.21 o 
  -7   1   9       47.56       49.66      1.27 o 
  -6   1   9      172.53      163.75      4.87 o 
  -5   1   9       44.19       39.78      2.97 o 
  -4   1   9        0.92        0.78      0.56 o 
  -3   1   9       85.37       69.66      2.01 o 
  -2   1   9       23.17       20.61      0.90 o 
  -1   1   9      118.08       97.70      2.66 o 
   0   1   9       47.19       40.62      1.14 o 
   1   1   9        7.50        2.43      1.05 o 
   2   1   9        1.39        1.51      2.86 o 
   3   1   9       39.91       32.61      1.17 o 
   4   1   9        3.06        4.43      0.77 o 
   5   1   9        1.38        2.45      0.92 o 
   6   1   9       13.46       12.66      0.96 o 
   7   1   9        8.87       10.93      1.92 o 
   8   1   9       16.05       17.89      1.34 o 
   9   1   9        0.31        0.27      0.42 o 
  10   1   9        1.99        1.91      0.52 o 
  11   1   9        0.55        0.53      0.51 o 
 -16   2   9       23.27       22.44      0.72 o 
 -15   2   9       10.70       12.31      0.60 o 
 -14   2   9       18.96       20.80      0.76 o 
 -13   2   9        0.04        0.09      0.65 o 
 -12   2   9       15.82       17.22      0.65 o 
 -11   2   9        1.57        2.19      0.56 o 
 -10   2   9        1.45        2.27      0.56 o 
  -9   2   9       33.38       28.06      0.73 o 
  -8   2   9        0.27        0.61      0.66 o 
  -7   2   9       31.02       31.69      1.68 o 
  -6   2   9       48.86       43.06      1.25 o 
  -5   2   9       50.54       39.58      1.21 o 
  -4   2   9       23.84       23.35      0.91 o 
  -3   2   9        0.54        1.13      0.75 o 
  -2   2   9      279.58      269.47      4.19 o 
  -1   2   9      200.46      206.30      3.23 o 
   0   2   9        2.19        2.44      1.28 o 
   1   2   9        4.38        7.00      1.47 o 
   2   2   9       21.61       24.87      1.22 o 
   3   2   9       22.08       23.05      1.07 o 
   4   2   9       19.21       23.16      1.06 o 
   5   2   9      241.32      256.84     31.14 o 
   6   2   9        4.64        7.65      2.03 o 
   7   2   9        5.21        7.01      1.30 o 
   8   2   9        3.19        3.33      0.68 o 
   9   2   9        0.43        0.61      0.39 o 
  10   2   9        1.70        1.54      0.35 o 
 -16   3   9        2.27        0.83      0.61 o 
 -15   3   9       21.73       24.19      0.86 o 
 -14   3   9        4.36        4.11      0.85 o 
 -13   3   9        0.41        0.04      0.71 o 
 -12   3   9        7.60        6.09      0.76 o 
 -11   3   9       63.09       49.85      1.69 o 
 -10   3   9       50.57       44.01      1.19 o 
  -9   3   9       64.61       54.72      0.92 o 
  -8   3   9      163.81      148.78      2.92 o 
  -7   3   9       14.12       12.01      0.67 o 
  -6   3   9        6.67        5.03      0.85 o 
  -5   3   9       26.92       26.33      1.24 o 
  -4   3   9       93.08       73.73      1.54 o 
  -3   3   9      533.68      502.74      3.38 o 
  -2   3   9       76.30       68.31      1.40 o 
  -1   3   9       94.39       92.42      1.08 o 
   0   3   9      326.87      349.32      2.24 o 
   1   3   9       34.13       37.35      3.32 o 
   2   3   9       33.72       35.71      1.15 o 
   3   3   9      134.40      138.31      3.06 o 
   4   3   9        6.29        7.28      1.59 o 
   5   3   9       13.63       17.80      3.39 o 
   6   3   9       37.90       31.28      1.80 o 
   7   3   9       14.51       10.46      0.68 o 
   8   3   9        0.32        0.40      0.51 o 
   9   3   9       23.34       26.49      0.60 o 
  10   3   9       26.72       29.21      0.77 o 
 -15   4   9        7.44       12.65      1.21 o 
 -14   4   9        3.38        3.76      0.41 o 
 -13   4   9        1.48        0.99      0.46 o 
 -12   4   9        0.77        0.34      0.45 o 
 -11   4   9        2.72        2.10      0.73 o 
 -10   4   9       52.10       44.54      1.23 o 
  -9   4   9       55.29       46.92      1.76 o 
  -8   4   9       81.37       66.83      1.27 o 
  -7   4   9       11.47       10.26      0.70 o 
  -6   4   9       29.57       28.47      0.83 o 
  -5   4   9        4.23        4.92      0.88 o 
  -4   4   9      105.86      104.39      1.87 o 
  -3   4   9       74.74       78.71      1.79 o 
  -2   4   9      238.38      248.71     16.14 o 
  -1   4   9      231.85      221.92      1.68 o 
   0   4   9       69.58       78.35      0.95 o 
   1   4   9        5.14        4.69      0.61 o 
   2   4   9        5.13        6.44      0.61 o 
   3   4   9       90.56       98.69      4.95 o 
   4   4   9       40.15       50.86      5.83 o 
   5   4   9      112.97      103.27      1.27 o 
   6   4   9        0.48        1.14      0.58 o 
   7   4   9        8.52       10.66      0.66 o 
   8   4   9        0.11        0.60      0.46 o 
   9   4   9        4.42        3.64      0.36 o 
 -15   5   9        0.67        2.41      0.84 o 
 -14   5   9        4.00        4.71      0.59 o 
 -13   5   9       14.95       13.62      0.58 o 
 -12   5   9       13.01       11.06      0.61 o 
 -11   5   9       20.93       16.17      0.66 o 
 -10   5   9       15.98       15.57      1.19 o 
  -9   5   9       46.32       38.15      1.41 o 
  -8   5   9       74.47       60.38      1.54 o 
  -7   5   9       30.67       25.43      1.57 o 
  -6   5   9       19.23       15.38      1.09 o 
  -5   5   9        4.26       11.26      1.59 o 
  -4   5   9      126.90      130.86      3.35 o 
  -3   5   9       15.43       19.56      3.70 o 
  -2   5   9      279.50      265.10      6.87 o 
  -1   5   9      244.08      238.19      2.67 o 
   0   5   9      181.78      180.73      2.00 o 
   1   5   9      385.88      398.80      7.67 o 
   2   5   9       29.78       32.98      0.62 o 
   3   5   9      120.14      132.34      4.19 o 
   4   5   9        0.44        0.59      0.47 o 
   5   5   9       10.43       10.58      0.61 o 
   6   5   9        5.14        5.74      0.63 o 
   7   5   9        0.87        0.74      0.52 o 
   8   5   9       13.99       14.20      0.51 o 
 -13   6   9        0.41        0.02      0.94 o 
 -12   6   9        0.02        0.10      0.44 o 
 -11   6   9       39.33       36.76      0.78 o 
 -10   6   9        0.10        0.07      0.56 o 
  -9   6   9        0.01       -0.20      0.59 o 
  -8   6   9        0.84        2.25      1.99 o 
  -7   6   9        0.00        0.43      1.26 o 
  -6   6   9       19.90       20.88      1.76 o 
  -5   6   9        0.37       -0.08      1.57 o 
  -4   6   9       43.31       42.68      3.57 o 
  -3   6   9        1.24        0.42      1.25 o 
  -2   6   9       22.20       20.90      1.63 o 
  -1   6   9        0.68        0.71      0.62 o 
   0   6   9        0.00        0.08      0.60 o 
   1   6   9       16.94       17.62      0.76 o 
   2   6   9        2.74        2.96      0.51 o 
   3   6   9      178.43      198.57      3.02 o 
   4   6   9        0.16        0.73      0.56 o 
   5   6   9        1.37        1.95      0.53 o 
   6   6   9        0.04        0.06      0.44 o 
 -11   7   9        0.27        0.26      0.23 o 
 -10   7   9        0.02       -0.04      0.30 o 
  -9   7   9        0.08       -0.08      0.42 o 
  -8   7   9        0.17       -0.05      0.55 o 
  -7   7   9        0.39        0.22      0.57 o 
  -6   7   9        5.51        5.72      0.63 o 
  -5   7   9       32.73       40.20      4.61 o 
  -4   7   9        5.64       10.47      4.93 o 
  -3   7   9        0.03        1.59      4.52 o 
  -2   7   9        0.04       -0.03      0.69 o 
  -1   7   9        7.26        7.95      2.39 o 
   0   7   9        1.95        2.44      1.76 o 
   1   7   9       10.57       13.48      1.96 o 
   2   7   9       82.86       93.98      5.50 o 
   3   7   9        2.54        3.03      2.09 o 
   4   7   9        6.43        8.86      1.65 o 
  -8   8   9        0.01        0.26      0.36 o 
  -7   8   9        5.41        4.53      0.33 o 
  -6   8   9        4.39        5.05      0.59 o 
  -5   8   9        0.96        1.00      0.63 o 
  -4   8   9        0.25       -0.04      1.34 o 
  -3   8   9       24.66       29.97      0.49 o 
  -2   8   9        0.75        0.82      0.56 o 
  -1   8   9        2.30        2.97      0.99 o 
   0   8   9       48.04       60.41     17.15 o 
   1   8   9       26.14       41.10      3.09 o 
   2   8   9        0.54        1.82      1.92 o 
 -16   0  10        0.34        1.08      0.86 o 
 -15   0  10        7.06       10.14      1.13 o 
 -14   0  10       16.85       17.22      1.35 o 
 -13   0  10        3.36        2.34      1.26 o 
 -12   0  10       30.26       28.21      1.40 o 
 -11   0  10       34.07       32.84      1.99 o 
 -10   0  10       26.66       28.01      0.94 o 
  -9   0  10        0.76        0.49      0.55 o 
  -8   0  10       69.71       67.78      1.04 o 
  -7   0  10      521.36      502.12     11.83 o 
  -6   0  10        2.69        3.64      1.14 o 
  -5   0  10      212.59      167.58      2.89 o 
  -4   0  10       97.88       97.26      2.35 o 
  -3   0  10      210.33      229.57      3.27 o 
  -2   0  10        4.27        6.18      1.29 o 
  -1   0  10       62.78       58.82      1.90 o 
   0   0  10       58.26       55.27      1.99 o 
   1   0  10       55.67       49.70      8.05 o 
   2   0  10        0.81        0.12      0.99 o 
   3   0  10      316.41      295.67     29.11 o 
   4   0  10        0.90        1.35      1.30 o 
   5   0  10      109.72      117.06      2.18 o 
   6   0  10        0.18        1.39      1.18 o 
   7   0  10       19.50       22.44      1.25 o 
   8   0  10        5.62        5.05      0.99 o 
   9   0  10        5.37        6.40      0.39 o 
  10   0  10        0.01       -0.02      0.46 o 
 -16   1  10        1.65        1.34      0.55 o 
 -15   1  10        0.69        0.69      0.51 o 
 -14   1  10      106.69       99.12      1.27 o 
 -13   1  10       69.53       62.93      0.98 o 
 -12   1  10       80.04       69.78      2.13 o 
 -11   1  10       34.63       29.51      0.72 o 
 -10   1  10       26.08       25.08      0.63 o 
  -9   1  10       24.40       22.78      0.60 o 
  -8   1  10       77.37       90.63      0.97 o 
  -7   1  10      246.92      242.46      5.60 o 
  -6   1  10      445.72      405.16      9.21 o 
  -5   1  10     1121.13     1008.06      4.75 o 
  -4   1  10      361.90      324.19      2.80 o 
  -3   1  10      303.50      246.39      3.54 o 
  -2   1  10      118.24       98.37      2.39 o 
  -1   1  10       90.50       99.48      2.43 o 
   0   1  10       11.24        7.82      0.97 o 
   1   1  10       41.83       45.55      3.89 o 
   2   1  10       45.33       38.92      2.15 o 
   3   1  10      179.13      155.59      4.55 o 
   4   1  10       83.01       69.39      1.34 o 
   5   1  10        0.50        0.04      0.81 o 
   6   1  10       45.45       45.82      3.43 o 
   7   1  10        6.43        9.12      1.17 o 
   8   1  10        9.65       11.78      1.44 o 
   9   1  10        0.06        0.03      0.32 o 
  10   1  10        1.60        3.19      0.50 o 
 -16   2  10        4.99        5.00      0.65 o 
 -15   2  10        8.61        9.37      0.54 o 
 -14   2  10        8.74        9.71      0.73 o 
 -13   2  10        5.14        4.27      0.64 o 
 -12   2  10        5.77        3.97      0.58 o 
 -11   2  10        1.76        1.45      0.57 o 
 -10   2  10       19.58       14.97      0.57 o 
  -9   2  10        0.02        0.46      0.84 o 
  -8   2  10       32.49       33.36      1.01 o 
  -7   2  10        7.40        6.98      0.90 o 
  -6   2  10      149.56      137.62      7.40 o 
  -5   2  10      103.70       96.13      2.48 o 
  -4   2  10       42.82       41.00      1.35 o 
  -3   2  10      352.43      317.61      9.71 o 
  -2   2  10       34.92       31.63      1.56 o 
  -1   2  10       40.80       36.56      2.26 o 
   0   2  10       10.41       10.39      2.23 o 
   1   2  10      232.68      223.80     11.23 o 
   2   2  10        2.45        2.41      1.01 o 
   3   2  10       20.38       17.98      1.06 o 
   4   2  10       14.77       12.39      0.94 o 
   5   2  10        4.60        5.89      0.86 o 
   6   2  10       10.06        9.46      1.43 o 
   7   2  10        0.16       -0.36      0.63 o 
   8   2  10        1.95        3.15      0.48 o 
   9   2  10        6.09        6.70      0.40 o 
 -16   3  10        0.47       -0.29      0.51 o 
 -15   3  10        0.49        0.84      0.70 o 
 -14   3  10        3.23        3.25      0.42 o 
 -13   3  10        0.00       -0.05      0.81 o 
 -12   3  10        9.71        8.79      0.76 o 
 -11   3  10       77.94       66.57      1.70 o 
 -10   3  10      142.92      120.42      1.73 o 
  -9   3  10       84.39       67.28      1.14 o 
  -8   3  10        8.65        4.42      0.72 o 
  -7   3  10       32.11       32.00      0.80 o 
  -6   3  10        1.27        0.75      0.57 o 
  -5   3  10        8.27        7.67      0.68 o 
  -4   3  10      314.18      294.29      1.90 o 
  -3   3  10      534.46      543.58      5.62 o 
  -2   3  10      481.32      461.24      2.96 o 
  -1   3  10      269.04      239.85      7.43 o 
   0   3  10       14.45       12.43      1.06 o 
   1   3  10       11.26        8.83      1.01 o 
   2   3  10        4.96        4.09      0.93 o 
   3   3  10       20.25       21.65      1.41 o 
   4   3  10       13.93       14.07      2.33 o 
   5   3  10       84.60       91.73     14.26 o 
   6   3  10        0.10        1.05      1.42 o 
   7   3  10        0.18        0.25      0.50 o 
   8   3  10        1.76        1.51      0.46 o 
   9   3  10        1.03        1.30      0.29 o 
 -15   4  10        0.01        0.23      1.06 o 
 -14   4  10        2.19        3.28      0.41 o 
 -13   4  10        6.80        7.71      0.49 o 
 -12   4  10        0.46        0.03      0.86 o 
 -11   4  10        0.52        0.30      0.73 o 
 -10   4  10        1.79        0.88      0.74 o 
  -9   4  10        6.60        6.66      0.80 o 
  -8   4  10        2.50        1.94      0.64 o 
  -7   4  10       29.76       25.46      0.83 o 
  -6   4  10        1.01        1.35      1.06 o 
  -5   4  10        0.00        0.04      0.72 o 
  -4   4  10       16.50       15.82      0.79 o 
  -3   4  10       69.84       73.19      1.28 o 
  -2   4  10        2.13        3.38      0.52 o 
  -1   4  10       13.03       12.18      0.61 o 
   0   4  10      108.52      108.00      1.53 o 
   1   4  10      154.68      156.84      2.82 o 
   2   4  10        0.30        0.11      0.84 o 
   3   4  10        5.39        6.61      1.49 o 
   4   4  10        2.12        2.60      0.51 o 
   5   4  10        1.18        0.78      0.58 o 
   6   4  10        7.31        6.76      0.58 o 
   7   4  10        3.30        2.08      0.50 o 
   8   4  10        8.67        7.30      0.39 o 
 -14   5  10       15.99       18.50      7.02 o 
 -13   5  10        6.14        6.30      0.50 o 
 -12   5  10        2.67        2.04      0.49 o 
 -11   5  10        0.04       -0.04      0.50 o 
 -10   5  10        2.21        1.00      1.35 o 
  -9   5  10       25.44       24.43      1.43 o 
  -8   5  10       15.33       13.19      1.32 o 
  -7   5  10       46.29       37.69      1.49 o 
  -6   5  10        6.49        6.79      1.15 o 
  -5   5  10        7.55        7.53      1.12 o 
  -4   5  10       20.90       19.39      1.25 o 
  -3   5  10       40.94       46.97      1.50 o 
  -2   5  10      112.30      113.56      1.95 o 
  -1   5  10       70.67       76.35      1.11 o 
   0   5  10      272.50      267.07      3.89 o 
   1   5  10       25.90       31.81      0.71 o 
   2   5  10        3.40        3.93      0.54 o 
   3   5  10       29.22       32.95      1.99 o 
   4   5  10       38.97       45.53      2.23 o 
   5   5  10        8.45        9.21      0.65 o 
   6   5  10        4.08        4.98      0.55 o 
   7   5  10       29.65       28.85      0.57 o 
 -13   6  10        7.30       16.96      1.76 o 
 -12   6  10        0.92        1.93      0.44 o 
 -11   6  10       11.45       11.04      0.56 o 
 -10   6  10        2.51        1.54      0.54 o 
  -9   6  10        1.71        2.16      0.70 o 
  -8   6  10        0.16       -0.10      0.65 o 
  -7   6  10        6.35        5.79      1.83 o 
  -6   6  10        0.50        1.16      1.91 o 
  -5   6  10       27.97       42.23      4.12 o 
  -4   6  10        0.57        0.71      0.88 o 
  -3   6  10       27.26       30.63      4.48 o 
  -2   6  10       25.33       30.36      4.81 o 
  -1   6  10       34.90       35.55      5.87 o 
   0   6  10        5.52        7.04      0.85 o 
   1   6  10        8.03        8.39      0.81 o 
   2   6  10       64.41       69.81      1.45 o 
   3   6  10       12.51       15.83      0.98 o 
   4   6  10        5.05        6.07      1.09 o 
   5   6  10       12.20       13.77      0.50 o 
 -10   7  10        0.04        0.11      0.26 o 
  -9   7  10        3.20        3.48      0.50 o 
  -8   7  10        4.15        3.08      0.37 o 
  -7   7  10        5.88        4.81      0.42 o 
  -6   7  10       19.12       21.48      0.52 o 
  -5   7  10        2.20        1.93      0.67 o 
  -4   7  10        1.34        2.13      1.60 o 
  -3   7  10       13.04       15.88      8.28 o 
  -2   7  10       12.00       13.80      6.10 o 
  -1   7  10       90.69      107.87     43.59 o 
   0   7  10       72.24       82.59     22.51 o 
   1   7  10       82.86      101.91     16.10 o 
   2   7  10       24.24       23.84      2.77 o 
  -7   8  10        6.38        6.76      0.35 o 
  -6   8  10        4.97        4.78      0.29 o 
  -5   8  10        0.99        0.82      0.29 o 
  -4   8  10        2.91        3.04      0.52 o 
  -3   8  10        3.42        4.61      1.22 o 
  -2   8  10        0.85        1.03      2.03 o 
  -1   8  10        1.98        1.71      0.87 o 
 -16   1  11        8.00        8.11      0.51 o 
 -15   1  11       10.31       10.37      0.69 o 
 -14   1  11       19.72       19.16      0.83 o 
 -13   1  11        0.05       -0.47      0.61 o 
 -12   1  11       34.99       29.67      0.90 o 
 -11   1  11       28.04       22.66      0.69 o 
 -10   1  11        1.36        1.02      0.51 o 
  -9   1  11        1.10        0.86      0.48 o 
  -8   1  11      199.87      204.89      3.86 o 
  -7   1  11      350.30      343.33      2.28 o 
  -6   1  11        9.33        8.15      0.73 o 
  -5   1  11      955.14      939.14      4.03 o 
  -4   1  11      458.67      460.80      2.36 o 
  -3   1  11       76.22       67.87      1.71 o 
  -2   1  11        5.11        5.33      0.54 o 
  -1   1  11       21.57       22.94      1.62 o 
   0   1  11       13.76        9.01      0.97 o 
   1   1  11       20.57       16.63      2.24 o 
   2   1  11      112.39       88.38      2.88 o 
   3   1  11       87.34       75.31      2.35 o 
   4   1  11        1.63        3.73      0.80 o 
   5   1  11        1.08        1.10      0.74 o 
   6   1  11        8.19        9.06      0.71 o 
   7   1  11        2.92        3.39      0.58 o 
   8   1  11        1.50        1.82      0.32 o 
 -16   2  11        1.71        3.71      0.75 o 
 -15   2  11        5.21        4.03      0.56 o 
 -14   2  11        8.66        9.05      0.55 o 
 -13   2  11        0.14        0.15      0.50 o 
 -12   2  11        3.98        3.80      0.61 o 
 -11   2  11        0.61        0.85      0.56 o 
 -10   2  11       81.03       73.11      1.01 o 
  -9   2  11      204.34      179.32      1.60 o 
  -8   2  11       13.67       10.90      0.61 o 
  -7   2  11      127.65      121.18      2.27 o 
  -6   2  11       54.88       48.41      1.37 o 
  -5   2  11       56.29       59.02      1.10 o 
  -4   2  11        0.11       -0.67      0.93 o 
  -3   2  11       48.09       46.87      1.87 o 
  -2   2  11      502.60      474.69     11.69 o 
  -1   2  11       69.24       72.39      1.40 o 
   0   2  11       48.74       37.60      1.19 o 
   1   2  11        4.11        6.21      0.96 o 
   2   2  11        9.77        9.03      1.01 o 
   3   2  11       40.56       42.03      1.41 o 
   4   2  11        2.12        0.27      0.81 o 
   5   2  11       57.73       51.36      1.74 o 
   6   2  11        0.11       -0.22      1.07 o 
   7   2  11        3.16        3.57      0.47 o 
   8   2  11        1.88        2.43      0.36 o 
 -15   3  11       17.76       21.23      0.85 o 
 -14   3  11        0.19        0.39      0.36 o 
 -13   3  11        0.33        0.77      1.17 o 
 -12   3  11        2.60        2.25      0.88 o 
 -11   3  11        0.82        0.49      0.73 o 
 -10   3  11       17.31       22.35      1.07 o 
  -9   3  11       10.96       16.88      0.74 o 
  -8   3  11       83.83       79.11      1.23 o 
  -7   3  11       30.20       27.54      1.10 o 
  -6   3  11       10.12        8.80      0.73 o 
  -5   3  11      127.23      118.59      1.20 o 
  -4   3  11      282.37      271.87      6.11 o 
  -3   3  11       95.59       93.75      1.48 o 
  -2   3  11      201.91      185.29      1.63 o 
  -1   3  11       13.36       13.18      0.90 o 
   0   3  11       74.50       73.85      1.82 o 
   1   3  11        6.81        5.25      0.93 o 
   2   3  11      110.61      105.82      4.33 o 
   3   3  11       74.97       76.43      6.39 o 
   4   3  11       69.00       76.84     10.24 o 
   5   3  11       21.76       17.96      1.46 o 
   6   3  11        0.20        0.08      0.49 o 
   7   3  11        9.03        8.56      0.48 o 
   8   3  11        0.02        0.07      0.26 o 
 -14   4  11       12.81       15.39      1.30 o 
 -13   4  11        0.40        0.52      0.56 o 
 -12   4  11        2.23        4.04      0.92 o 
 -11   4  11       24.45       24.32      1.15 o 
 -10   4  11        0.18        0.25      0.83 o 
  -9   4  11        0.08        0.62      0.80 o 
  -8   4  11        0.20        0.35      0.68 o 
  -7   4  11       46.15       41.94      1.28 o 
  -6   4  11       22.12       21.85      0.82 o 
  -5   4  11       34.74       33.25      0.80 o 
  -4   4  11        0.62        0.93      0.64 o 
  -3   4  11        6.69        7.90      0.79 o 
  -2   4  11       56.39       55.34      1.17 o 
  -1   4  11        3.58        4.35      1.40 o 
   0   4  11       52.68       51.62      1.82 o 
   1   4  11        5.01        5.06      0.79 o 
   2   4  11       48.80       51.33      2.07 o 
   3   4  11        8.06        8.27      0.51 o 
   4   4  11        0.27        0.18      0.41 o 
   5   4  11        1.29        0.77      0.45 o 
   6   4  11        0.15        0.39      0.38 o 
   7   4  11       11.99        9.95      0.43 o 
 -13   5  11       25.93       30.27      0.60 o 
 -12   5  11        4.92        4.87      0.51 o 
 -11   5  11        3.68        3.66      0.53 o 
 -10   5  11        1.51       -0.68      1.50 o 
  -9   5  11        0.10        0.64      1.71 o 
  -8   5  11        0.23        0.20      0.73 o 
  -7   5  11        3.40        3.13      0.74 o 
  -6   5  11        2.54        1.94      0.71 o 
  -5   5  11       43.92       56.06      3.88 o 
  -4   5  11       15.96       18.25      1.19 o 
  -3   5  11       61.11       63.72      1.01 o 
  -2   5  11       22.06       23.54      3.46 o 
  -1   5  11        5.87        7.03      1.65 o 
   0   5  11       21.33       21.41      3.20 o 
   1   5  11       29.20       34.00      1.19 o 
   2   5  11        1.79        1.53      0.47 o 
   3   5  11        4.08        4.60      0.45 o 
   4   5  11        4.89        4.63      0.56 o 
   5   5  11        8.03        7.03      0.51 o 
 -12   6  11        7.78        7.15      0.41 o 
 -11   6  11        0.42        0.15      0.44 o 
 -10   6  11        2.86        3.47      0.52 o 
  -9   6  11        6.03        5.64      0.57 o 
  -8   6  11        0.46        0.96      0.58 o 
  -7   6  11        6.99        9.15      0.73 o 
  -6   6  11       10.81       11.18      3.71 o 
  -5   6  11        0.44       -0.65      0.80 o 
  -4   6  11        0.27        0.08      0.83 o 
  -3   6  11        1.54        1.20      0.82 o 
  -2   6  11        2.43        2.89      0.74 o 
  -1   6  11        5.55        5.61      1.27 o 
   0   6  11        1.16        0.54      0.69 o 
   1   6  11       12.76       11.66      0.80 o 
   2   6  11        1.44        1.13      0.58 o 
  -9   7  11        0.14        0.12      0.34 o 
  -8   7  11        0.15        0.28      0.26 o 
  -7   7  11        0.90        0.33      0.32 o 
  -6   7  11        0.04       -0.01      0.58 o 
  -5   7  11        7.87       10.13      0.69 o 
  -4   7  11        1.06        0.43      0.67 o 
  -3   7  11        0.00       -0.05      0.59 o 
  -2   7  11        0.34        0.32      0.93 o 
  -1   7  11        0.18       -0.09      0.57 o 
   0   7  11        0.44        2.16      0.89 o 
 -16   0  12        0.15        0.14      0.60 o 
 -15   0  12        3.50        6.52      0.90 o 
 -14   0  12        0.52       -0.10      0.94 o 
 -13   0  12        8.79        7.40      1.11 o 
 -12   0  12       19.80       19.37      1.23 o 
 -11   0  12       96.09       92.61      6.66 o 
 -10   0  12       75.30       69.40      1.25 o 
  -9   0  12       48.69       47.20      1.12 o 
  -8   0  12      170.04      162.14      1.59 o 
  -7   0  12       44.59       44.07      1.45 o 
  -6   0  12        2.54        2.74      1.01 o 
  -5   0  12        0.00        0.58      0.91 o 
  -4   0  12     1256.96     1167.39      4.62 o 
  -3   0  12      487.38      467.84      3.32 o 
  -2   0  12      171.04      139.22      4.43 o 
  -1   0  12       95.06       62.65      2.22 o 
   0   0  12       32.85       27.09      1.58 o 
   1   0  12        5.07        8.57      1.11 o 
   2   0  12        3.25        3.46      1.08 o 
   3   0  12      173.68      164.78      2.16 o 
   4   0  12       17.70       16.47      1.13 o 
   5   0  12       67.22       79.94      1.44 o 
   6   0  12        3.23        5.80      0.77 o 
   7   0  12       36.19       41.34      0.78 o 
 -16   1  12        2.23        2.40      0.68 o 
 -15   1  12        9.50        9.27      0.58 o 
 -14   1  12       28.54       22.42      0.79 o 
 -13   1  12       44.40       42.87      1.10 o 
 -12   1  12        0.11        0.01      0.59 o 
 -11   1  12       39.63       34.56      0.79 o 
 -10   1  12        7.69        8.63      0.57 o 
  -9   1  12        0.01       -0.12      0.43 o 
  -8   1  12      322.60      316.34      2.27 o 
  -7   1  12      537.72      501.33      2.60 o 
  -6   1  12     1387.10     1354.40      4.84 o 
  -5   1  12        0.03        0.81      0.66 o 
  -4   1  12      191.98      184.93      2.31 o 
  -3   1  12      112.00       97.73      1.31 o 
  -2   1  12       30.01       27.78      0.78 o 
  -1   1  12       54.41       48.77      0.88 o 
   0   1  12      191.25      156.24      7.00 o 
   1   1  12      338.22      286.52     11.03 o 
   2   1  12       14.04       13.94      0.94 o 
   3   1  12        0.71        1.59      1.23 o 
   4   1  12        0.01        1.32      1.13 o 
   5   1  12        1.46        0.79      1.02 o 
   6   1  12       12.33       15.65      0.98 o 
   7   1  12        2.22        2.79      0.27 o 
 -15   2  12        5.10        4.90      0.98 o 
 -14   2  12        8.18       12.50      1.14 o 
 -13   2  12       18.93       20.50      0.63 o 
 -12   2  12        0.36        0.31      0.55 o 
 -11   2  12        0.32        0.33      0.59 o 
 -10   2  12       80.05       70.91      1.27 o 
  -9   2  12        0.51        0.28      0.76 o 
  -8   2  12       74.36       72.64      2.47 o 
  -7   2  12       14.55       17.83      0.68 o 
  -6   2  12       57.40       47.49      0.93 o 
  -5   2  12       95.47       87.92      2.42 o 
  -4   2  12       25.42       23.58      1.11 o 
  -3   2  12      177.60      148.74      1.78 o 
  -2   2  12       33.52       32.77      1.03 o 
  -1   2  12       26.93       24.41      0.65 o 
   0   2  12       27.68       27.67      0.72 o 
   1   2  12        0.45        0.59      0.55 o 
   2   2  12       14.37       11.51      0.62 o 
   3   2  12        0.14        0.12      0.81 o 
   4   2  12        0.28        1.27      1.17 o 
   5   2  12        8.56        6.18      1.05 o 
   6   2  12        0.02        0.35      0.45 o 
   7   2  12       10.43        9.85      0.31 o 
 -15   3  12        0.16        1.45      0.80 o 
 -14   3  12        0.04       -0.32      0.32 o 
 -13   3  12        2.19        2.93      0.71 o 
 -12   3  12        0.03       -0.10      0.90 o 
 -11   3  12       10.30       10.18      1.01 o 
 -10   3  12       61.26       65.52      1.60 o 
  -9   3  12      223.99      223.11      2.92 o 
  -8   3  12      197.52      176.76      2.96 o 
  -7   3  12      127.77      137.12      4.97 o 
  -6   3  12       37.73       39.54      0.93 o 
  -5   3  12       49.66       45.74      1.02 o 
  -4   3  12       54.12       57.33      1.07 o 
  -3   3  12       18.14       17.80      1.30 o 
  -2   3  12       83.12       71.93      3.01 o 
  -1   3  12      297.82      280.62      4.23 o 
   0   3  12       22.78       20.86      0.94 o 
   1   3  12        9.54        8.91      0.82 o 
   2   3  12        7.36        6.95      0.74 o 
   3   3  12       14.43       12.12      0.82 o 
   4   3  12        0.55        1.51      1.24 o 
   5   3  12        1.00        0.97      0.42 o 
   6   3  12        0.50        1.04      0.34 o 
 -13   4  12        2.17        1.69      0.40 o 
 -12   4  12        8.03        6.96      1.05 o 
 -11   4  12        1.68        1.67      0.98 o 
 -10   4  12        1.00        0.22      1.04 o 
  -9   4  12      107.38      116.72      2.77 o 
  -8   4  12        4.12        4.10      0.83 o 
  -7   4  12        5.85        6.87      0.73 o 
  -6   4  12        0.01        0.43      0.70 o 
  -5   4  12       23.43       23.01      0.91 o 
  -4   4  12        0.61        0.50      0.74 o 
  -3   4  12        0.68        1.01      0.76 o 
  -2   4  12       18.41       19.60      0.84 o 
  -1   4  12       28.71       28.32      1.70 o 
   0   4  12        0.95        1.16      0.52 o 
   1   4  12       14.50       14.19      0.57 o 
   2   4  12        5.37        4.07      0.47 o 
   3   4  12       13.33       13.29      0.61 o 
   4   4  12        0.22        0.12      0.46 o 
   5   4  12        0.08       -0.02      0.43 o 
 -12   5  12       11.66       14.68      0.54 o 
 -11   5  12       50.09       55.06      0.86 o 
 -10   5  12       18.22       19.58      2.01 o 
  -9   5  12        3.06        2.78      1.92 o 
  -8   5  12        5.75        5.65      0.64 o 
  -7   5  12       22.66       24.39      1.54 o 
  -6   5  12        1.31        1.41      0.79 o 
  -5   5  12        3.66        2.50      0.77 o 
  -4   5  12        6.65        9.46      1.10 o 
  -3   5  12        7.07        7.56      0.97 o 
  -2   5  12        3.40        4.02      0.93 o 
  -1   5  12        8.05        8.34      0.90 o 
   0   5  12        3.50        3.34      0.82 o 
   1   5  12        0.54        0.08      0.40 o 
   2   5  12        1.30        1.27      0.38 o 
   3   5  12        2.41        2.05      0.33 o 
   4   5  12        0.35        0.48      0.33 o 
 -11   6  12       10.25       11.90      0.44 o 
 -10   6  12        0.05        0.18      0.44 o 
  -9   6  12        0.49        0.84      0.50 o 
  -8   6  12        0.21        0.32      0.35 o 
  -7   6  12        0.46        0.52      0.38 o 
  -6   6  12        0.29        0.63      0.67 o 
  -5   6  12        5.44        5.72      0.76 o 
  -4   6  12        3.16        2.63      0.75 o 
  -3   6  12        0.01        0.22      0.72 o 
  -2   6  12        1.76        1.73      0.70 o 
  -1   6  12        2.58        2.72      0.71 o 
   0   6  12        0.76        1.33      0.59 o 
   1   6  12        2.25        1.69      0.52 o 
  -6   7  12        0.27        0.32      0.41 o 
  -5   7  12        0.03        0.04      0.47 o 
  -4   7  12        0.21        0.08      0.51 o 
  -3   7  12        2.05        2.29      0.52 o 
  -2   7  12        0.83        1.26      0.44 o 
 -15   1  13        0.11        0.30      0.77 o 
 -14   1  13        0.09       -0.09      0.55 o 
 -13   1  13        9.99       10.07      0.55 o 
 -12   1  13        0.24        0.26      0.55 o 
 -11   1  13        8.13        7.44      0.59 o 
 -10   1  13        0.05        0.30      0.57 o 
  -9   1  13       85.49       83.56      0.83 o 
  -8   1  13       46.65       47.44      0.73 o 
  -7   1  13        3.89        4.53      0.62 o 
  -6   1  13       65.33       59.73      3.69 o 
  -5   1  13       36.91       32.50      0.83 o 
  -4   1  13       76.15       65.25      0.99 o 
  -3   1  13      110.41       95.81      1.53 o 
  -2   1  13       42.73       34.69      0.80 o 
  -1   1  13      125.61      100.60      1.08 o 
   0   1  13        0.20        0.19      0.51 o 
   1   1  13       11.09        9.70      0.54 o 
   2   1  13        0.90        1.17      0.61 o 
   3   1  13        4.07        3.20      0.58 o 
   4   1  13        5.24        4.80      0.54 o 
   5   1  13        0.18        0.38      0.36 o 
   6   1  13        5.75        6.67      0.32 o 
 -15   2  13        0.62        0.67      0.78 o 
 -14   2  13        0.00        0.40      1.07 o 
 -13   2  13        0.73        0.12      0.75 o 
 -12   2  13        8.09       10.35      0.84 o 
 -11   2  13       38.01       37.84      1.12 o 
 -10   2  13        0.91        1.35      0.73 o 
  -9   2  13        1.69        1.80      0.72 o 
  -8   2  13        7.85        6.45      0.65 o 
  -7   2  13        0.97        0.70      0.60 o 
  -6   2  13       98.19       87.94      1.39 o 
  -5   2  13       61.09       57.58      1.39 o 
  -4   2  13       58.31       54.70      1.25 o 
  -3   2  13        0.53        0.42      0.57 o 
  -2   2  13        0.23        0.75      0.54 o 
  -1   2  13        3.35        3.96      0.57 o 
   0   2  13        2.89        3.41      0.74 o 
   1   2  13       78.63       68.53      1.09 o 
   2   2  13        6.61        6.95      0.56 o 
   3   2  13       25.99       26.18      0.90 o 
   4   2  13        7.71        9.29      0.68 o 
   5   2  13       22.16       25.48      0.46 o 
 -14   3  13        0.00        0.39      0.99 o 
 -13   3  13        0.00       -0.26      0.37 o 
 -12   3  13        0.11       -0.08      0.97 o 
 -11   3  13       15.07       17.05      1.11 o 
 -10   3  13       27.79       29.05      1.23 o 
  -9   3  13      153.25      140.56      1.71 o 
  -8   3  13      162.11      170.86      2.08 o 
  -7   3  13       17.14       17.29      1.51 o 
  -6   3  13        3.44        3.04      0.82 o 
  -5   3  13        4.19        4.27      0.85 o 
  -4   3  13        5.86        3.92      0.81 o 
  -3   3  13       19.45       18.85      1.18 o 
  -2   3  13       20.89       18.86      1.07 o 
  -1   3  13       20.26       18.64      0.82 o 
   0   3  13       14.32       14.51      0.77 o 
   1   3  13       13.30       13.54      1.03 o 
   2   3  13        0.67        0.11      0.69 o 
   3   3  13        0.17       -0.26      0.48 o 
   4   3  13       10.17       10.20      0.53 o 
   5   3  13       16.64       16.72      0.45 o 
 -13   4  13        6.06        7.08      0.39 o 
 -12   4  13       16.86       16.92      1.80 o 
 -11   4  13        8.81        6.48      1.19 o 
 -10   4  13        8.89        9.20      1.20 o 
  -9   4  13       29.97       36.20      1.45 o 
  -8   4  13       29.66       27.22      1.15 o 
  -7   4  13        1.57        2.06      0.73 o 
  -6   4  13        0.22        1.03      0.76 o 
  -5   4  13       67.54       65.62      1.70 o 
  -4   4  13        9.83       10.51      0.83 o 
  -3   4  13       12.97       12.07      0.80 o 
  -2   4  13        2.12        2.44      0.72 o 
  -1   4  13       34.68       33.77      1.01 o 
   0   4  13        1.90        2.12      0.70 o 
   1   4  13        0.99        1.48      0.41 o 
   2   4  13        0.00        0.13      0.44 o 
   3   4  13        3.84        3.31      0.59 o 
 -11   5  13       80.66       88.39      0.90 o 
 -10   5  13       64.00       91.93      3.09 o 
  -9   5  13        4.21        8.60      2.16 o 
  -8   5  13        0.10        1.63      1.25 o 
  -7   5  13        0.29        1.46      0.73 o 
  -6   5  13        2.61        3.73      0.66 o 
  -5   5  13        0.72        0.22      0.97 o 
  -4   5  13        5.87        6.90      0.90 o 
  -3   5  13       77.47       86.08      1.36 o 
  -2   5  13        1.45        2.58      0.79 o 
  -1   5  13        0.14        0.20      0.69 o 
   0   5  13        0.16        0.21      0.68 o 
   1   5  13        1.04        0.62      0.56 o 
  -8   6  13        1.01        0.70      0.37 o 
  -7   6  13        0.17        0.20      0.28 o 
  -6   6  13        0.00       -0.07      0.54 o 
  -5   6  13        7.08        8.79      0.66 o 
  -4   6  13        4.59        5.70      0.67 o 
  -3   6  13        0.50        0.77      0.62 o 
  -2   6  13        9.91       13.38      0.65 o 
  -1   6  13        0.47        0.23      0.48 o 
 -14   0  14        0.09        0.04      0.67 o 
 -13   0  14       15.01       15.11      0.97 o 
 -12   0  14       16.49       13.77      1.05 o 
 -11   0  14       36.15       39.95      3.28 o 
 -10   0  14        6.16        5.51      0.69 o 
  -9   0  14        0.06        0.01      0.57 o 
  -8   0  14       13.42       14.73      0.85 o 
  -7   0  14        0.78        0.79      0.74 o 
  -6   0  14        7.17        8.02      1.09 o 
  -5   0  14       44.43       43.95      1.38 o 
  -4   0  14       46.06       47.70      1.39 o 
  -3   0  14       11.26       13.24      1.09 o 
  -2   0  14        1.12        0.65      0.94 o 
  -1   0  14       40.69       35.11      1.18 o 
   0   0  14        1.52        2.87      0.83 o 
   1   0  14        3.20        4.21      0.80 o 
   2   0  14       28.53       28.46      1.00 o 
   3   0  14       14.19       17.92      0.81 o 
   4   0  14        3.94        4.15      0.56 o 
 -14   1  14        0.10        0.73      0.83 o 
 -13   1  14        1.62        1.34      0.44 o 
 -12   1  14       19.93       20.14      0.71 o 
 -11   1  14       27.06       22.96      1.07 o 
 -10   1  14        4.70        4.59      0.51 o 
  -9   1  14       19.30       16.71      0.70 o 
  -8   1  14        0.00        0.31      0.42 o 
  -7   1  14        0.00        0.78      0.59 o 
  -6   1  14        1.41        1.59      0.55 o 
  -5   1  14      108.96      100.24      2.27 o 
  -4   1  14        0.76        0.14      0.60 o 
  -3   1  14        0.10       -0.17      0.57 o 
  -2   1  14       49.11       42.71      0.79 o 
  -1   1  14       26.49       19.62      0.75 o 
   0   1  14        2.69        1.76      0.70 o 
   1   1  14        1.00        0.49      0.54 o 
   2   1  14       10.80        7.64      0.56 o 
   3   1  14       19.38       19.43      0.60 o 
   4   1  14       17.46       17.57      0.73 o 
 -14   2  14        2.95        4.01      0.93 o 
 -13   2  14        0.59        0.06      0.76 o 
 -12   2  14        3.42        3.99      0.81 o 
 -11   2  14       15.26       16.69      0.98 o 
 -10   2  14        0.26        0.01      0.93 o 
  -9   2  14       14.28       12.63      0.82 o 
  -8   2  14        1.86        1.06      0.56 o 
  -7   2  14        4.56        5.34      0.48 o 
  -6   2  14       23.97       20.98      0.88 o 
  -5   2  14        6.50        7.25      0.82 o 
  -4   2  14       21.98       20.19      0.91 o 
  -3   2  14       30.48       24.70      1.04 o 
  -2   2  14        2.58        1.98      0.83 o 
  -1   2  14        0.66        0.53      0.84 o 
   0   2  14        0.01        0.00      0.77 o 
   1   2  14        0.04        0.31      1.00 o 
   2   2  14        0.09        0.49      0.90 o 
   3   2  14        0.53        0.67      0.77 o 
   4   2  14        1.01        0.32      0.28 o 
 -13   3  14       11.85       14.25      1.28 o 
 -12   3  14        0.01        0.15      0.96 o 
 -11   3  14        2.39        3.17      1.04 o 
 -10   3  14       33.76       35.77      1.99 o 
  -9   3  14       10.98       10.65      0.95 o 
  -8   3  14       37.67       41.98      1.17 o 
  -7   3  14       45.70       49.61      1.00 o 
  -6   3  14       15.14       14.91      0.88 o 
  -5   3  14       26.82       28.09      0.93 o 
  -4   3  14        4.28        4.18      0.80 o 
  -3   3  14       26.65       23.97      0.87 o 
  -2   3  14        3.56        2.24      0.72 o 
  -1   3  14        2.22        1.71      0.66 o 
   0   3  14       10.51        8.50      0.74 o 
   1   3  14        0.32        0.63      0.44 o 
   2   3  14        0.05       -0.14      0.38 o 
   3   3  14        0.68        0.86      0.29 o 
 -12   4  14        4.51        4.51      0.38 o 
 -11   4  14        4.38        3.31      1.28 o 
 -10   4  14       11.44       15.86      1.39 o 
  -9   4  14       27.22       36.42      1.57 o 
  -8   4  14       27.17       27.96      1.53 o 
  -7   4  14        0.35        0.66      0.61 o 
  -6   4  14       16.13       18.83      0.78 o 
  -5   4  14       12.60       13.81      0.76 o 
  -4   4  14        4.92        5.85      0.72 o 
  -3   4  14        0.45        0.34      0.64 o 
  -2   4  14        4.99        7.31      0.78 o 
  -1   4  14        8.51        7.65      0.81 o 
   0   4  14        3.28        2.60      0.58 o 
   1   4  14        3.83        3.53      0.76 o 
 -10   5  14       32.95       36.02      0.57 o 
  -9   5  14        0.87        0.32      2.33 o 
  -8   5  14        0.37        1.01      2.05 o 
  -7   5  14       11.89       15.29      3.00 o 
  -6   5  14       12.90       15.94      0.60 o 
  -5   5  14        1.24        1.25      0.60 o 
  -4   5  14        5.11        4.31      0.63 o 
  -3   5  14       14.42       16.37      0.79 o 
  -2   5  14        1.06        0.89      0.59 o 
  -1   5  14        8.15        8.05      0.57 o 
 -13   1  15        0.80        0.68      0.80 o 
 -12   1  15        0.88        0.95      0.37 o 
 -11   1  15        1.73        3.56      0.46 o 
 -10   1  15        0.77        0.89      0.49 o 
  -9   1  15        0.55        0.76      0.38 o 
  -8   1  15        2.67        2.46      0.36 o 
  -7   1  15       23.57       21.95      0.79 o 
  -6   1  15        0.10        0.01      0.54 o 
  -5   1  15        4.25        3.35      0.56 o 
  -4   1  15       22.64       20.87      1.25 o 
  -3   1  15        2.58        3.04      0.58 o 
  -2   1  15        1.89        1.05      0.56 o 
  -1   1  15        1.98        1.78      0.54 o 
   0   1  15        0.16       -0.39      0.50 o 
   1   1  15       16.65       16.00      1.20 o 
   2   1  15       23.51       26.84      0.80 o 
 -13   2  15        0.94        0.62      0.85 o 
 -12   2  15        6.73       10.11      0.93 o 
 -11   2  15       10.66       14.16      0.93 o 
 -10   2  15        4.51        6.51      0.95 o 
  -9   2  15       14.80       19.21      0.92 o 
  -8   2  15        0.74        1.03      0.83 o 
  -7   2  15        0.52        0.25      0.53 o 
  -6   2  15       40.29       41.20      0.78 o 
  -5   2  15        0.00        0.43      0.75 o 
  -4   2  15       16.25       17.69      0.88 o 
  -3   2  15        6.29        5.00      0.70 o 
  -2   2  15        0.47        0.94      0.79 o 
  -1   2  15        0.04       -0.11      0.72 o 
   0   2  15       17.20       17.02      0.74 o 
   1   2  15        7.68        7.33      0.37 o 
   2   2  15        0.04        0.62      0.58 o 
 -11   3  15        0.06        0.10      1.02 o 
 -10   3  15        1.81        3.13      1.10 o 
  -9   3  15        7.65       12.64      1.21 o 
  -8   3  15       11.42       13.14      1.03 o 
  -7   3  15      138.42      153.93      1.99 o 
  -6   3  15        1.36        2.05      0.67 o 
  -5   3  15        3.84        4.04      0.71 o 
  -4   3  15        6.30        6.62      0.69 o 
  -3   3  15       15.38       12.60      0.67 o 
  -2   3  15       15.16       14.27      0.63 o 
  -1   3  15        6.38        8.55      1.14 o 
   0   3  15       10.25        9.37      0.93 o 
 -10   4  15       13.84       36.21      2.22 o 
  -9   4  15        4.22        4.22      1.26 o 
  -8   4  15        6.33        9.58      1.73 o 
  -7   4  15        0.02        0.20      1.24 o 
  -6   4  15       45.95       56.24      1.40 o 
  -5   4  15        2.33        3.82      0.56 o 
  -4   4  15        1.79        1.46      0.53 o 
  -3   4  15        4.39        5.73      1.01 o 
  -2   4  15       29.08       32.64      0.81 o 
 -11   0  16       36.13       38.30      0.76 o 
 -10   0  16        0.77        0.21      0.45 o 
  -9   0  16       12.85       16.19      1.46 o 
  -8   0  16       19.82       16.80      0.62 o 
  -7   0  16       21.93       23.22      0.64 o 
  -6   0  16       76.26       81.03      1.71 o 
  -5   0  16        8.72       10.54      0.65 o 
  -4   0  16        0.45        0.04      0.54 o 
  -3   0  16        0.43       -0.04      0.68 o 
  -2   0  16       11.84       10.88      0.72 o 
  -1   0  16        5.24        6.07      0.59 o 
 -11   1  16        3.90        3.56      0.79 o 
 -10   1  16        6.96        8.44      0.65 o 
  -9   1  16       48.25       57.64      0.99 o 
  -8   1  16        5.77        6.46      0.45 o 
  -7   1  16        0.00        0.27      0.36 o 
  -6   1  16       10.28        9.85      0.67 o 
  -5   1  16       13.61       15.74      0.47 o 
  -4   1  16       14.39       17.42      0.63 o 
  -3   1  16        4.66        5.99      0.44 o 
  -2   1  16        2.04        2.18      0.40 o 
  -1   1  16       17.08       18.00      0.80 o 
   0   1  16        3.07        4.23      0.58 o 
 -11   2  16        0.34        1.52      0.91 o 
 -10   2  16        0.16        1.39      0.77 o 
  -9   2  16        5.30        7.13      0.89 o 
  -8   2  16       28.46       36.09      0.89 o 
  -7   2  16       12.41       15.16      0.82 o 
  -6   2  16        1.59        0.54      0.43 o 
  -5   2  16        9.59       10.61      0.69 o 
  -4   2  16       45.92       51.27      2.58 o 
  -3   2  16       15.79       20.59      1.36 o 
  -2   2  16        0.28        0.45      0.55 o 
  -1   2  16        0.60        0.53      0.70 o 
  -9   3  16        1.15        2.01      0.94 o 
  -8   3  16        0.28        0.84      0.95 o 
  -7   3  16        1.04        2.55      0.98 o 
  -6   3  16        3.60        6.02      0.77 o 
  -5   3  16        6.45        7.15      0.83 o 
  -4   3  16        0.00        0.07      0.66 o 
  -3   3  16       10.77       14.84      0.98 o 
  -7   1  17       15.78       21.66      0.89 o 
  -6   1  17       21.63       27.08      0.92 o 
  -5   1  17        0.42        0.52      0.46 o 
  -4   1  17        9.25       11.72      0.65 o 
                                                 
